# Supplementary material for: Single-Molecule Real-Time and Illumina-Based RNA Sequencing Data Identified Vernalization-Responsive Candidate Genes in Faba Bean (Vicia faba L.)
Source: Front Genet. 2021 Jul 5;12:656137. doi: 10.3389/fgene.2021.656137 (PMC8287337; doi:10.3389/fgene.2021.656137)
Supplement: Supplementary Table 1 — PacBio Iso-Seq data statistics. [file Data_Sheet_1.xlsx]

## Sheet: Table S1
Table S1. PacBio Iso-seq data statistics
cDNA size	SMRT Cells	Polymerase Reads	Post-Filter Polymerase Reads	Post-Filter Total Number of Subread Bases	Post-Filter Number of Subread	Post-Filter Mean Subread length
1-2K	1	150292	107643	2701940879	1726007	1565
2-3K	1	150292	121420	3164193494	1142314	2769
3-6K	1	150292	122684	2758419872	803072	3434
Total	3	450876	351747	8624554245	3671393	2589.33

## Sheet: Table S2
Table S2. Summary of reads of insert (ROIs)
cDNA Size	Reads of Insert	Number of five prime reads	Number of three prime reads	Number of poly-A reads	Number of non-full- length reads	Number of full-length reads	Number of full-length non- chimeric reads	Mean full-length non-chimeric read length	Full-length percentage (%)
1-2K	82216	51861	56495	54691	28231	44023	43774	1346	0.5355
2-3K	80070	43696	47582	45901	37141	34883	34816	2363	0.4357
3-6K	71207	39846	41822	40662	36629	30606	30538	3283	0.4298
Total	233493	135403	145899	141254	102001	109512	109128	2212	0.469

## Sheet: Table S3
Table S3. Mapping statistics of Illumina RNA-seq data
Sample	Reads Number	Base Number	Q30 Rate (%)	Mapped Reads	Mapping Ratio	Unique mapped reads	Unique mapping ratio
T01	21948651	6543278390	93.91	15997193	0.7288	5333522	0.3334
T02	21609029	6427233718	93	15461303	0.7155	5116845	0.3309
T03	21150732	6301000336	93.97	14973870	0.708	4983567	0.3328
T04	24904347	7420958184	94.63	18132539	0.7281	5963850	0.3289
T05	28418404	8448094260	94.69	20298374	0.7143	6857411	0.3378
T06	23339709	6941353306	94.83	16844192	0.7217	5621187	0.3337
T07	24390267	7269572682	95.15	18408109	0.7547	4951595	0.269
T08	26868192	7973694010	94.97	19880167	0.7399	5974488	0.3005
T09	23792663	7080954396	94.66	17689692	0.7435	5041287	0.285
T10	25497713	7591580822	94.46	18862109	0.7398	5484496	0.2908
T11	25850809	7678884074	94.01	19558028	0.7566	5488898	0.2806
T12	24646565	7313127394	94.62	18147829	0.7363	5339411	0.2942

## Sheet: Table S4
Table S4. Statistics of annotated transcripts in different databases
Annotation Database	Annotated Number	Ratio	300≤length<1000	length≥1000
COG	12229	0.418758	661	11568
GO	18040	0.617745	1149	16891
KEGG	12763	0.437044	823	11940
KOG	18118	0.620416	957	17161
Pfam	23141	0.792419	1375	21766
Swissprot	22448	0.768688	1291	21157
eggNOG	27177	0.930624	1671	25506
nr	27853	0.953772	1763	26090
Total	27903	0.955484	1780	26123

## Sheet: Table S5
Table S5. GO enrichment statistics
GO classification 1	GO classification 2	Transcript number
Cellular component	extracellular region	300
Cellular component	cell	7507
Cellular component	nucleoid	27
Cellular component	membrane	4269
Cellular component	virion	16
Cellular component	cell junction	286
Cellular component	extracellular matrix	7
Cellular component	membrane-enclosed lumen	220
Cellular component	macromolecular complex	2242
Cellular component	organelle	5546
Cellular component	extracellular region part	15
Cellular component	organelle part	3014
Cellular component	virion part	16
Cellular component	membrane part	2490
Cellular component	synapse part	2
Cellular component	cell part	7519
Cellular component	synapse	2
Molecular function	protein binding transcription factor activity	73
Molecular function	nucleic acid binding transcription factor activity	419
Molecular function	catalytic activity	9993
Molecular function	receptor activity	121
Molecular function	guanyl-nucleotide exchange factor activity	20
Molecular function	structural molecule activity	484
Molecular function	transporter activity	1189
Molecular function	binding	9849
Molecular function	electron carrier activity	273
Molecular function	antioxidant activity	135
Molecular function	metallochaperone activity	6
Molecular function	enzyme regulator activity	221
Molecular function	nutrient reservoir activity	13
Molecular function	molecular transducer activity	235
Biological process	reproduction	266
Biological process	immune system process	199
Biological process	metabolic process	12654
Biological process	cellular process	10863
Biological process	reproductive process	850
Biological process	biological adhesion	102
Biological process	signaling	817
Biological process	multicellular organismal process	1249
Biological process	developmental process	1586
Biological process	growth	266
Biological process	locomotion	18
Biological process	single-organism process	8719
Biological process	biological phase	66
Biological process	rhythmic process	69
Biological process	response to stimulus	2846
Biological process	localization	2876
Biological process	multi-organism process	459
Biological process	biological regulation	3536
Biological process	cellular component organization or biogenesis	2249
Total		18040

## Sheet: Table S6
DEGs expressed in cold treated and dark cultured (sample 1) compared with incubators cultured faba bean buds (sample 3)
Transcript ID	T04 Count	T05 Count	T06 Count	T10 Count	T11 Count	T12 Count	T04 FPKM	T05 FPKM	T06 FPKM	T10 FPKM	T11 FPKM	T12 FPKM	FDR	log2FC
F01.PB10017	247	379	315	0	0	92	7.89	10.77	10.78	0	0	2.94	0.00110069	-3.13233
F01.PB10029	238	298	211	25	18	27	7.9	8.82	7.51	0.8	0.56	0.92	0.00177228	-3.20841
F01.PB10048	662	634	670	82	100	147	21.64	18.48	23.47	2.61	3.04	4.82	0.00386331	-2.38156
F01.PB10051	251	618	205	0	0	0	9.61	21.01	8.38	0	0	0	5.42589e-10
F01.PB1008	39	80	27	2372	3634	6604	3.13	5.7	2.3	185.31	266.65	527.32	6.83152e-07	6.69853
F01.PB10095	221	372	243	1286	1534	1171	13.12	19.66	15.4	74.14	83.63	69.3	0.000794521	2.48248
F01.PB1010	992	915	933	4103	6440	5336	73.04	59.93	73.18	294.13	434.51	391.48	0.000958266	2.68612
F01.PB10113	70	140	119	1337	974	1088	3.2	5.69	5.81	59.14	40.93	49.54	8.0205e-07	3.57503
F01.PB10128	82	75	45	558	712	451	3.05	2.48	1.79	20.06	24.39	16.72	4.49512e-05	3.3073
F01.PB10146	397	965	311	0	9	0	27.84	60.1	23.24	0	0.58	0	1.18681e-07	-7.21198
F01.PB1015	752	1030	479	0	0	0	57.33	69.81	38.89	0	0	0	3.92781e-21
F01.PB10186	257	371	126	693	881	1165	12.84	16.5	6.76	33.54	40.47	58.01	0.00789923	2.11119
F01.PB10188	4990	8424	6864	77	211	199	258.37	388.53	379.85	3.89	10.07	10.31	1.49802e-10	-5.14589
F01.PB10197	336	295	249	1479	1386	1233	10.83	8.47	8.6	46.08	41.19	39.65	0.000954867	2.41591
F01.PB10208	3284	3167	925	236	48	78	156.13	134.15	47.02	10.91	2.14	3.72	0.000545931	-4.15626
F01.PB1021	3	4	4	31	82	42	0.29	0.35	0.41	2.94	7.27	4.06	0.00403692	4.0383
F01.PB10236	180	172	203	730	796	671	5.73	4.88	6.92	22.45	23.37	21.31	0.00582695	2.17368
F01.PB10254	242	331	268	1109	1161	1097	9.47	11.53	11.21	41.87	41.75	42.72	0.00342394	2.21187
F01.PB10291	23	13	23	381	618	409	1.04	0.53	1.11	16.28	25.12	18	3.65459e-08	4.75308
F01.PB10293	88	130	76	1026	655	1073	4.06	5.35	3.75	45.92	27.84	49.43	3.58236e-06	3.44431
F01.PB10305	2787	2719	1109	122	23	148	152.51	132.52	64.86	6.5	1.16	8.12	7.27638e-07	-4.29331
F01.PB1031	119	182	135	5	5	1	11.15	15.11	13.35	0.47	0.48	0.12	2.7355e-05	-5.09718
F01.PB10330	1522	1602	362	5466	11758	7159	63.46	59.54	16.18	220.62	451.4	297.71	0.00132478	3.06446
F01.PB10336	39	144	91	5	5	2	1.74	5.59	4.26	0.23	0.24	0.09	0.00058518	-4.27649
F01.PB10350	944	715	535	0	207	137	35.15	23.72	21.33	0	7.13	5.1	0.00204298	-2.43047
F01.PB10354	42	49	33	411	244	311	1.92	1.99	1.61	18.16	10.24	14.15	0.000634887	3.16293
F01.PB10377	0	0	0	74	177	73	0	0	0	4.78	10.79	4.83	2.92908e-06
F01.PB10385	115	168	137	422	581	762	4.55	5.88	5.76	16.06	21.04	29.88	0.00573344	2.28986
F01.PB10391	141	501	72	1044	1348	1880	6.21	19.57	3.4	44.33	54.4	82.15	0.000112575	2.88712
F01.PB10399	324	932	692	56	41	42	17.6	45.1	40.16	2.95	2.05	2.28	3.13611e-05	-3.59035
F01.PB10405	53	38	52	477	1656	815	3.1	2	3.24	26.96	88.41	47.25	0.00623918	4.56999
F01.PB10407	107	104	92	610	494	561	6.43	5.59	5.93	35.59	27.24	33.59	0.00116455	2.65234
F01.PB10418	4	8	0	40	27	25	0.17	0.3	0	1.66	1.06	1.07	0.00902262	3.22587
F01.PB10423	59	85	43	789	750	736	2	2.56	1.56	25.55	23.17	24.61	6.743e-07	3.83363
F01.PB10425	4124	8191	5602	25	41	1820	225.16	398.31	326.74	1.34	2.07	99.09	0.000121721	-3.01152
F01.PB10429	850	1232	827	4142	5625	3478	27.74	35.85	28.92	130.66	169.3	113.26	0.00310353	2.41261
F01.PB10447	504	399	501	2442	2113	2210	24.9	17.56	26.46	116.99	96.05	108.91	0.000790226	2.44681
F01.PB10449	49	31	123	0	0	0	1.59	0.9	4.27	0	0	0	0.00257039
F01.PB10457	244	332	72	14	29	18	10.77	13.05	3.4	0.61	1.21	0.83	0.00970453	-3.13973
F01.PB10458	55	39	28	413	998	813	2.08	1.32	1.14	14.92	34.33	30.27	8.59519e-06	4.40632
F01.PB10459	72	86	142	1555	803	983	4.1	4.33	8.61	85.23	41.66	55.34	4.08301e-07	3.63467
F01.PB10475	186	271	185	1197	1732	944	7.47	9.7	7.95	46.54	64.09	37.83	0.000112821	2.81948
F01.PB10479	335	351	232	36	24	40	12.16	11.35	9.02	1.28	0.82	1.48	0.00217241	-2.9941
F01.PB10484	22	96	45	0	0	0	1.12	4.2	2.37	0	0	0	6.70812e-05
F01.PB10506	878	168	334	2257	2579	3788	32.13	5.51	13.12	79.88	86.94	138.23	0.000115216	2.80156
F01.PB10510	1817	2900	1532	14354	12278	11519	87.6	124.58	78.99	670.74	544.57	553.86	0.00378494	2.83699
F01.PB10512	1841	1331	668	52551	51870	55850	91.05	58.66	35.35	2519.91	2359.93	2754.94	5.36546e-05	5.59241
F01.PB10513	187	175	171	2595	2259	2376	11.31	9.42	11.04	152.42	125.43	143.23	3.22169e-08	3.95286
F01.PB10516	488	444	341	5219	8798	5509	22.69	18.4	17	235.18	376.5	255.53	3.37209e-07	4.15411
F01.PB10531	1083	622	892	7188	8278	6201	53.29	27.27	46.91	342.85	374.65	304.25	9.49624e-05	3.23601
F01.PB10533	199	243	97	723	1067	674	7.05	7.65	3.67	24.69	34.74	23.75	0.00185819	2.43454
F01.PB10556	521	1717	966	294	26	79	28.96	85	57.35	15.86	1.33	4.38	0.00690491	-2.81219
F01.PB10561	20597	27811	18482	1116	2152	1658	720.7	867.63	692.75	37.78	69.45	57.89	0.000618361	-3.53055
F01.PB10574	1789	633	1120	8752	9059	8408	63.41	20.01	42.54	300.03	296	297.36	0.000408666	3.04952
F01.PB10585	2974	2551	1820	15214	22769	19661	181.02	138.28	118.27	899.6	1272.59	1193.07	0.00281129	3.18579
F01.PB10586	74	109	23	593	307	305	2.63	3.48	0.89	20.37	10.07	10.81	0.00184148	2.78659
F01.PB10598	4219	3676	1819	137	37	21	289.77	224.7	133.2	9.17	2.37	1.48	1.53016e-10	-5.46386
F01.PB10601	277	334	251	2692	4278	5110	16.75	17.93	16.19	157.62	236.82	307.04	1.08892e-07	4.02983
F01.PB1062	8	5	6	108	154	68	0.76	0.42	0.6	9.96	13.28	6.39	0.00032529	4.30603
F01.PB10639	601	1791	1230	171	60	129	17.83	47.36	39.1	4.91	1.66	3.82	0.000311378	-3.12073
F01.PB10668	4151	4862	3025	1759	261	269	106.83	111.62	83.51	43.73	6.22	6.92	0.00569028	-2.22907
F01.PB10692	9665	10013	8979	1282	1180	1774	278.47	257.3	277.37	35.69	31.38	51.02	0.00422456	-2.55851
F01.PB10716	426	507	493	2873	1096	1675	12.89	13.66	15.96	83.86	30.55	50.51	0.00856117	2.16047
F01.PB10735	617	279	75	0	0	0	17.36	7.01	2.27	0	0	0	0.000912148
F01.PB1074	2695	2953	2669	433	438	646	220.47	214.84	232.36	34.54	32.8	52.65	0.00279548	-2.25242
F01.PB10757	628	889	735	5065	4568	2484	18.93	23.89	23.74	147.43	126.98	74.69	0.000751205	2.63193
F01.PB10786	256	234	188	2270	1778	1481	7.4	6.04	5.84	63.4	47.44	42.74	5.25302e-06	3.2216
F01.PB10808	1777	1495	1531	296	242	258	48.18	36.15	44.51	7.75	6.06	6.98	0.00110069	-2.40738
F01.PB10809	783	1061	1141	195	101	210	20.61	24.9	32.18	4.96	2.46	5.52	0.0020634	-2.37606
F01.PB10825	457	879	323	164	1	27	11.48	19.7	8.72	3.99	0.04	0.69	0.00150292	-2.9256
F01.PB10826	1525	2853	1312	11	9	24	38.65	64.48	35.66	0.27	0.21	0.61	7.40972e-18	-6.77306
F01.PB10859	993	1676	2431	176	0	416	21.88	32.95	57.49	3.76	0	9.16	0.00734101	-2.93813
F01.PB10874	170	127	133	1170	2281	1206	4.36	2.91	3.66	28.99	54.05	30.89	0.000184589	3.6403
F01.PB10877	919	860	866	152	158	219	27.47	22.92	27.73	4.4	4.37	6.54	0.00730623	-2.12646
F01.PB10881	327	1340	389	0	0	7	9.25	33.73	11.79	0	0	0.23	0.000140374	-7.90633
F01.PB10883	1369	1625	1277	229	315	338	41.17	43.6	41.19	6.67	8.74	10.16	0.00617115	-2.05994
F01.PB10884	668	1453	578	0	48	0	20.62	39.97	19.1	0	1.37	0	7.35407e-09	-5.49822
F01.PB10885	4230	2534	3439	0	7	1142	97.29	51.99	84.88	0	0.16	26.22	0.000127153	-2.96352
F01.PB10889	258	263	212	1889	1734	1262	7.9	7.18	6.96	55.9	48.99	38.57	3.94786e-05	2.93662
F01.PB10920	66	400	596	0	0	0	1.78	9.58	17.15	0	0	0	0.000185408
F01.PB10929	1962	1061	1619	326	136	222	56.58	27.29	50.05	9.09	3.62	6.39	0.000426678	-2.61286
F01.PB10952	332	631	355	0	0	147	10.24	17.36	11.75	0	0	4.53	0.000907342	-2.91983
F01.PB10966	1317	2478	3449	387	197	334	33.99	57.05	95.47	9.65	4.71	8.61	0.00868035	-2.80791
F01.PB10972	256	324	266	0	24	0	6.98	7.88	7.78	0	0.61	0	1.40159e-06	-4.86828
F01.PB10976	1346	1204	1338	5331	5828	6497	39.21	31.3	41.81	150.07	156.7	188.91	0.00492113	2.37419
F01.PB11016	1664	2961	3028	8	895	229	35.33	56.07	68.96	0.18	17.57	4.87	0.000474915	-2.50219
F01.PB11025	577	574	471	4167	4581	3195	17.59	15.59	15.38	122.64	128.72	97.13	5.32581e-05	3.08413
F01.PB11056	1685	1522	630	198	111	294	51.47	41.46	20.65	5.85	3.13	8.98	0.00404101	-2.45581
F01.PB11093	22	0	0	514	557	298	0.66	0	0	14.4	14.91	8.62	2.80908e-11	6.10281
F01.PB11126	21	89	80	618	386	323	0.45	1.7	1.84	12.75	7.63	6.89	0.000459699	3.00963
F01.PB11146	2452	2584	2089	439	310	590	64.7	60.82	59.12	11.19	7.55	15.54	0.00313173	-2.2124
F01.PB11157	1679	1789	1680	342	303	494	34.49	32.8	37.06	6.8	5.77	10.13	0.00940898	-1.97847
F01.PB1118	68	83	73	384	370	271	5.12	5.56	5.86	28.17	25.54	20.34	0.00997964	2.39566
F01.PB11211	16	21	28	234	414	354	0.34	0.4	0.64	4.84	8.21	7.58	6.89676e-06	4.14479
F01.PB11222	282	245	135	875	1088	1642	7.64	5.93	3.93	22.89	27.21	44.39	0.000295641	2.66387
F01.PB1125	17019	21971	16369	1806	1395	1473	1246.31	1431.46	1277.18	128.83	93.63	107.52	0.000760242	-3.36062
F01.PB11277	1023	593	840	25	0	281	28.18	14.57	24.82	0.67	0	7.74	0.000391263	-2.82711
F01.PB1128	79	47	48	453	829	541	6.08	3.22	3.94	33.99	58.48	41.51	6.59441e-06	3.58748
F01.PB11297	381	227	304	1274	1242	999	10.78	5.73	9.22	34.83	32.42	28.22	0.0043868	2.12043
F01.PB11303	568	560	400	1882	1717	1682	16.62	14.61	12.55	53.2	46.36	49.11	0.00879605	1.99415
F01.PB11328	159	396	275	25	15	23	4.92	10.89	9.11	0.75	0.43	0.72	0.000448816	-3.5023
F01.PB1133	426	700	440	2258	2238	2427	37.58	54.9	41.27	194.45	180.54	213.26	0.00161931	2.36918
F01.PB11352	121	201	167	660	663	621	3.14	4.64	4.63	16.46	15.82	16	0.00685664	2.20301
F01.PB11392	5434	9050	5461	1605	661	1058	118.03	175.39	127.3	33.66	13.27	22.95	0.00469038	-2.37874
F01.PB11396	237	710	440	0	0	0	4.81	12.84	9.56	0	0	0	2.12463e-14
F01.PB114	12	39	33	247	366	337	0.93	2.7	2.74	18.74	26.11	26.15	6.86522e-05	3.72938
F01.PB11404	35	138	128	668	664	811	1.1	3.8	4.24	19.89	18.88	24.92	8.78116e-05	3.04942
F01.PB11412	34	134	169	0	4	4	0.99	3.49	5.28	0	0.11	0.12	0.00394463	-5.16125
F01.PB11418	3	19	12	2343	1847	1160	0.09	0.52	0.4	70	52.67	35.79	2.73045e-20	7.53504
F01.PB11446	32	22	27	349	502	406	0.8	0.49	0.73	8.47	11.65	10.19	1.85691e-06	4.14501
F01.PB11456	2176	2214	1644	237	185	163	55.3	50.19	44.81	5.82	4.34	4.14	8.49455e-06	-3.1671
F01.PB11468	12	9	9	570	212	347	0.35	0.23	0.28	15.98	5.68	10.05	1.03161e-07	5.40024
F01.PB11487	126	168	101	647	514	482	2.71	3.23	2.35	13.44	10.22	10.36	0.00699528	2.2715
F01.PB115	437	912	1253	12	44	36	34.18	63.45	104.34	0.91	3.15	2.81	0.000196825	-4.60827
F01.PB11527	164	108	94	779	262	543	3.66	2.15	2.24	16.69	5.39	12.05	0.00979912	2.28186
F01.PB11580	1118	843	858	6769	5377	3176	34.32	23.08	28.22	200.77	152.24	97.29	0.00106157	2.62261
F01.PB11589	1246	3204	1657	111	667	116	26.27	60.25	37.48	2.27	13	2.46	0.00314815	-2.4883
F01.PB1159	5	6	6	76	81	59	0.39	0.42	0.5	5.83	5.83	4.62	0.00181784	3.86582
F01.PB11611	239	377	165	20	23	15	6.84	9.61	5.07	0.55	0.62	0.45	0.000506087	-3.51057
F01.PB117	427	318	426	2456	1005	1763	36.12	23.97	38.35	202.66	77.84	148.59	0.00128365	2.31611
F01.PB1170	33	84	50	315	353	177	2.67	6.02	4.32	24.57	25.89	14.13	0.0089349	2.57671
F01.PB11700	9	0	0	158	60	82	0.28	0	0	4.6	1.67	2.48	2.9115e-05	5.17755
F01.PB11704	238	171	147	800	959	750	6.86	4.4	4.55	22.26	25.49	21.56	0.00198876	2.37158
F01.PB11747	91	105	32	10	0	0	2.83	2.91	1.09	0.32	0	0	0.000674252	-4.35169
F01.PB1175	398	482	345	7	10	7	31.09	33.47	28.69	0.6	0.76	0.55	1.20918e-08	-5.45321
F01.PB11787	123	84	105	0	0	2	3.68	2.24	3.4	0	0	0.06	1.00039e-06	-7.09395
F01.PB11798	7	10	0	143	218	201	0.21	0.25	0	3.6	5.24	5.22	2.24289e-06	5.33609
F01.PB11814	110	67	23	0	2	0	3.22	1.75	0.72	0	0.08	0	0.00221717	-6.36931
F01.PB11843	194	308	172	58	0	8	5.93	8.41	5.65	1.74	0	0.27	0.00306183	-3.19091
F01.PB11886	119	209	121	0	33	0	3.33	5.17	3.61	0	0.85	0	0.00230363	-3.47244
F01.PB11887	108	113	119	2835	2801	3470	2.93	2.73	3.46	74.27	70.14	93.95	2.53455e-11	4.93707
F01.PB11888	428	689	615	131	41	51	12.13	17.42	18.7	3.59	1.07	1.44	0.000995187	-2.78017
F01.PB119	403	575	342	1985	1412	1860	33.62	42.72	30.43	161.5	107.78	154.64	0.00314479	2.21
F01.PB11940	813	1625	954	85	111	358	20.27	36.13	25.49	2.06	2.57	8.92	0.00135995	-2.37315
F01.PB11953	400	837	401	14	0	151	12.2	22.78	13.14	0.43	0	4.6	0.00024883	-3.06482
F01.PB11963	1	1	1	44	21	34	0.03	0.03	0.03	1.25	0.57	0.99	6.42026e-05	5.22268
F01.PB11974	927	401	293	11	0	0	28.25	10.92	9.58	0.33	0	0	0.000163003	-7.09626
F01.PB11998	1001	1106	665	31	307	166	26.78	26.39	19.07	0.82	7.59	4.43	0.00375178	-2.20455
F01.PB11999	543	199	160	0	0	0	14.18	4.64	4.5	0	0	0	4.05862e-05
F01.PB12	2496	4250	5400	1	39	28	182.35	276.18	420.23	0.12	2.61	2.1	7.08133e-13	-7.24967
F01.PB1204	160	355	440	0	0	8	12.43	24.53	36.44	0	0	0.69	2.01026e-07	-6.69338
F01.PB12065	48	155	220	0	0	9	1.42	4.05	6.88	0	0	0.27	0.00334564	-5.35404
F01.PB12078	105	0	9	326	183	397	2.17	0	0.2	6.44	3.47	8.12	0.000684578	3.11875
F01.PB12117	2129	2107	2039	388	305	666	56.86	50.19	58.4	10.01	7.52	17.75	0.0082952	-2.01281
F01.PB12122	448	700	447	0	11	16	9.07	12.65	9.72	0	0.22	0.33	3.79734e-10	-5.62845
F01.PB12138	65	329	103	0	4	0	1.81	8.18	3.09	0	0.11	0	0.002743	-6.61182
F01.PB12193	846	1480	940	213	53	375	21.12	32.96	25.17	5.14	1.23	9.35	0.00533505	-2.13682
F01.PB12196	0	0	0	110	192	117	0	0	0	2.46	4.09	2.71	8.24779e-10
F01.PB12207	137	107	91	7	3	7	4.31	3	3.06	0.24	0.11	0.24	0.000782499	-4.12006
F01.PB1222	59	44	120	709	705	463	5.43	3.6	11.67	63.15	58.78	42.08	3.57421e-05	3.22133
F01.PB12228	40	115	43	3	0	5	1.07	2.77	1.26	0.08	0	0.13	0.000787162	-4.38993
F01.PB12233	130	202	272	18	26	16	3.57	4.92	7.96	0.48	0.66	0.44	0.00394463	-3.13659
F01.PB12272	83	173	139	6	7	2	2.3	4.27	4.13	0.16	0.18	0.06	0.00018688	-4.50005
F01.PB12290	565	763	515	2785	2260	2015	13.33	16.06	13.04	63.43	49.26	47.47	0.00479292	2.14867
F01.PB12292	707	486	337	66	19	117	20.78	12.75	10.64	1.89	0.52	3.45	0.00159528	-2.73421
F01.PB12298	353	250	232	1684	2266	1771	9.05	5.74	6.39	41.71	53.65	45.35	3.13611e-05	2.97412
F01.PB12306	20	0	2	268	57	280	0.65	0	0.09	8.09	1.66	8.75	0.00138647	4.89554
F01.PB12374	1387	1850	1419	292	281	368	39.82	47.37	43.67	8.1	7.44	10.54	0.00512218	-2.09515
F01.PB12400	2912	2762	3041	555	346	657	85.08	71.97	95.25	15.68	9.35	19.17	0.00250932	-2.30197
F01.PB12414	203	371	248	16	45	12	4.26	6.95	5.59	0.32	0.87	0.25	0.00101894	-3.24384
F01.PB12468	47	120	47	7	3	2	1.44	3.29	1.55	0.22	0.11	0.08	0.00169037	-3.92717
F01.PB12475	302	585	393	0	34	0	8.86	15.31	12.36	0	0.93	0	6.42764e-08	-4.94545
F01.PB125	31997	65600	37267	107	8	72	2892.23	5270.81	3580.55	9.48	0.73	6.48	7.39615e-12	-9.29708
F01.PB1255	158	338	125	3043	2194	1523	17.02	32.21	14.25	319.77	214.61	162.65	2.99583e-07	3.68711
F01.PB12557	116	29	161	1	0	0	2.98	0.66	4.44	0.02	0	0	0.00068069	-8.20843
F01.PB12564	1892	2006	1173	0	0	814	51.45	48.67	34.23	0	0	22.11	0.000945577	-2.4112
F01.PB1258	847	1178	940	17	3	18	72.15	89.2	85.08	1.41	0.23	1.53	8.51015e-14	-6.09921
F01.PB12585	15	17	43	136	240	119	0.35	0.34	1.06	2.97	5.01	2.7	0.00824046	2.88947
F01.PB1262	96	322	125	871	970	814	7.09	21.07	9.81	62.27	65.31	59.6	0.000995187	2.55497
F01.PB12641	4	0	7	39	29	41	0.13	0	0.21	0.96	0.69	1.06	0.00416455	3.40295
F01.PB12661	9	56	0	243	100	138	0.22	1.2	0	5.63	2.23	3.32	0.00570041	3.2126
F01.PB12666	10	24	18	185	272	185	0.29	0.57	0.53	4.75	6.67	4.91	0.000200563	3.85823
F01.PB12685	122	18	127	804	747	536	3.48	0.46	3.88	22.07	19.59	15.22	4.44761e-05	3.08863
F01.PB12723	120	334	234	6	1	0	3.7	9.16	7.71	0.2	0.05	0	4.87712e-08	-6.44713
F01.PB12725	1229	427	427	14	0	0	27.96	8.68	10.45	0.33	0	0	0.00040799	-7.12143
F01.PB12733	89	143	77	707	398	416	2.74	3.93	2.55	21.07	11.33	12.81	0.00299955	2.51457
F01.PB12766	383	555	337	1584	2617	1956	11.83	15.28	11.14	47.22	74.47	60.21	0.000735627	2.50658
F01.PB12800	366	973	405	32	21	15	8.87	21	10.53	0.76	0.49	0.39	2.22926e-05	-4.43969
F01.PB12824	27	53	20	215	294	113	0.55	0.97	0.44	4.26	5.58	2.32	0.00647127	2.89357
F01.PB12867	162	140	137	738	1103	624	3.33	2.57	3.02	14.63	20.95	12.81	0.000398664	2.69131
F01.PB12921	240	240	229	941	981	873	5.53	4.94	5.66	20.94	20.89	20.09	0.00446169	2.17627
F01.PB12962	150	200	128	496	835	518	3.33	3.97	3.06	10.62	17.12	11.49	0.00875117	2.18277
F01.PB12988	320	268	230	36	14	47	9.7	7.25	7.48	1.08	0.4	1.42	0.00424546	-2.89246
F01.PB13033	749	781	723	20	59	197	23.42	21.77	24.22	0.61	1.72	6.15	0.000336347	-2.81389
F01.PB1304	773	769	695	1	0	3	68.74	60.79	65.71	0.09	0	0.27	2.93236e-18	-8.93917
F01.PB13041	0	24	0	114	1552	1403	0	0.68	0	3.4	44.13	43.15	0.00165958	7.41643
F01.PB1306	160	201	109	1206	1043	1075	14.32	15.99	10.37	105.4	85.35	95.84	3.24461e-05	3.04235
F01.PB13089	136	97	115	8	17	6	2.87	1.82	2.59	0.17	0.33	0.13	0.00655769	-3.2882
F01.PB1309	861	718	885	4467	5862	5575	130.38	96.33	141.25	667.7	803.8	838.98	0.00032529	2.88014
F01.PB13092	64	507	365	0	3	1	1.62	11.32	9.82	0	0.07	0.03	0.000140298	-7.58042
F01.PB131	33	14	19	1107	1059	1221	2.51	0.95	1.54	81.9	73.69	92.41	3.77634e-14	5.85128
F01.PB13144	23	44	17	1	1	0	0.7	1.19	0.57	0.05	0.04	0	8.51965e-05	-5.14949
F01.PB13185	178	199	222	18	18	18	5.15	5.13	6.88	0.5	0.48	0.52	0.00269107	-3.27973
F01.PB13187	20	9	23	232	302	121	0.52	0.22	0.62	5.58	6.94	3	0.000167444	3.81083
F01.PB13192	1073	679	460	98	97	70	26.43	14.92	12.17	2.33	2.21	1.72	0.00190832	-2.86514
F01.PB13241	205	193	190	39	3	10	4.94	4.15	4.91	0.91	0.07	0.24	0.00263504	-3.35755
F01.PB1325	21	82	58	1	0	0	1.71	5.93	5.02	0.08	0	0	1.8294e-05	-7.17629
F01.PB13256	384	351	394	0	148	0	7.72	6.28	8.48	0	2.75	0	0.00314479	-2.67911
F01.PB13266	677	913	798	2784	2866	2789	18.4	22.13	23.26	73.08	71.91	75.69	0.00998598	2.02782
F01.PB1336	27403	22341	19187	2161	1419	1716	2792.8	2022.63	2075.13	215.51	131.96	174.11	0.000885086	-3.51581
F01.PB13378	47	42	49	361	404	417	1.2	0.96	1.35	8.89	9.52	10.61	0.000174855	3.28796
F01.PB1338	53	580	532	0	0	0	3.86	37.25	40.92	0	0	0	2.8952e-05
F01.PB13381	2062	1918	1616	334	197	420	58.12	48.23	48.84	9.11	5.13	11.83	0.00132229	-2.3652
F01.PB13389	0	20	6	133	78	114	0	0.53	0.19	3.68	2.07	3.26	0.00126993	3.93807
F01.PB13398	3164	3886	2574	629	488	746	97.42	106.7	84.95	18.72	13.86	22.96	0.00491343	-2.15754
F01.PB13435	21	119	98	810	759	374	0.67	3.3	3.27	24.21	21.67	11.56	4.05862e-05	3.25257
F01.PB1353	756	802	940	254	89	105	60.79	57.38	80.48	19.97	6.58	8.45	0.00392523	-2.31852
F01.PB1355	26	39	12	476	592	401	2.22	2.96	1.09	39.64	46.22	34.09	1.5896e-07	4.50636
F01.PB13578	598	1245	1022	42	61	207	18.72	34.75	34.28	1.28	1.77	6.48	6.84024e-05	-2.98168
F01.PB13582	273	372	268	31	41	28	8.55	10.4	9.01	0.96	1.18	0.88	0.00227409	-2.9698
F01.PB13589	362	578	375	2374	3109	1978	10.05	14.33	11.17	63.65	79.67	54.81	0.000218626	2.73283
F01.PB13592	203	135	171	31	18	3	5.92	3.51	5.34	0.88	0.5	0.11	0.00652196	-3.1348
F01.PB13603	72	133	81	2674	2566	2266	1.89	3.1	2.28	67.09	61.54	58.77	1.81973e-11	4.94122
F01.PB13614	0	0	18	582	243	229	0	0	0.48	13.35	5.35	5.44	3.37018e-06	5.92254
F01.PB13615	383	358	502	0	0	7	8.43	7.03	11.85	0	0	0.17	4.13057e-12	-7.2813
F01.PB1362	330	233	313	1602	1321	1406	24.82	15.6	25.03	117.09	90.86	105.12	0.000583099	2.47795
F01.PB13629	160	37	128	694	793	616	3.91	0.82	3.35	16.35	17.88	15.01	0.000193768	2.83773
F01.PB13632	1262	1355	1312	200	135	281	38.05	36.43	42.4	5.83	3.76	8.46	0.000815504	-2.48122
F01.PB13674	10	0	0	31	43	25	0.23	0	0	0.66	0.86	0.56	0.00394463	3.45773
F01.PB13677	35	46	41	687	618	495	0.91	1.08	1.15	17.24	14.83	12.85	4.17261e-07	4.08385
F01.PB13712	50	59	49	398	720	387	1.19	1.25	1.25	9.01	15.59	9.06	9.55416e-05	3.47115
F01.PB13745	5	17	3	92	134	80	0.12	0.35	0.07	2.05	2.86	1.85	0.00151396	3.91452
F01.PB13746	191	513	433	69	46	68	5.05	12.04	12.22	1.77	1.13	1.81	0.00969541	-2.42511
F01.PB1375	83	122	85	0	2	0	6.07	8	6.62	0	0.14	0	1.55411e-06	-6.89836
F01.PB13751	1022	777	770	4006	3352	3949	20.99	14.24	16.99	79.35	63.61	80.95	0.00310132	2.32415
F01.PB13752	4	0	26	137	124	36	0.12	0	0.69	3.3	2.87	0.91	0.00738149	3.38528
F01.PB13786	0	0	0	255	128	191	0	0	0	5.77	2.78	4.48	1.91752e-11
F01.PB1381	63	179	107	733	764	992	4.91	12.38	8.91	55.5	54.35	76.83	5.63478e-05	3.07466
F01.PB13818	70	457	333	0	11	3	2.18	12.56	11.01	0	0.34	0.1	0.000845262	-5.65126
F01.PB13850	2100	2461	1807	165	132	106	50.88	53.2	46.97	3.86	2.95	2.56	9.90838e-08	-3.77856
F01.PB13854	109	146	120	0	0	16	2.75	3.27	3.23	0	0	0.42	0.000331292	-4.33063
F01.PB13865	11	11	0	110	253	188	0.31	0.28	0	2.76	6.06	4.88	1.04316e-05	4.92293
F01.PB13903	1084	759	349	2194	3341	2943	33.83	21.13	11.7	66.19	96.21	91.67	0.00541884	2.17146
F01.PB13936	17	35	33	148	277	229	0.4	0.71	0.82	3.22	5.77	5.15	0.00208885	3.16681
F01.PB13941	186	105	127	940	658	613	4.6	2.32	3.37	22.44	15.03	15.13	0.000785372	2.57116
F01.PB14003	337	540	483	53	34	118	9.55	13.64	14.67	1.47	0.9	3.35	0.00460211	-2.52448
F01.PB14020	3	1	1	54	77	84	0.09	0.03	0.04	1.51	2.03	2.39	2.29697e-05	5.60869
F01.PB14022	12	30	11	487	841	670	0.25	0.56	0.25	9.79	16.18	13.93	4.33618e-11	5.50731
F01.PB1404	18	66	68	528	405	382	1.35	4.46	5.5	38.54	27.82	28.5	0.000111741	3.31526
F01.PB14077	303	289	189	0	0	0	8.64	7.36	5.78	0	0	0	3.16277e-12
F01.PB14093	135	97	102	4	18	0	3.66	2.35	2.96	0.12	0.47	0	0.00219658	-3.6985
F01.PB14099	45	31	61	1	0	0	0.96	0.6	1.37	0.03	0	0	9.39116e-06	-7.01442
F01.PB14102	48	59	23	0	0	0	1.22	1.33	0.63	0	0	0	1.41484e-06
F01.PB1412	2074	2634	1938	104	148	122	284.41	320.26	280.65	14.04	18.42	16.63	2.86276e-08	-3.93096
F01.PB14126	270	402	230	9	1	11	7.63	10.14	6.96	0.27	0.05	0.33	3.41726e-07	-5.22225
F01.PB14128	125	154	116	929	1165	1074	3.34	3.67	3.32	23.97	28.74	28.64	1.11966e-05	3.2196
F01.PB14173	25	32	11	795	2122	627	0.81	0.9	0.38	24.06	61.3	19.61	0.00354052	5.96641
F01.PB14176	28	0	1	357	187	255	0.62	0	0.03	7.66	3.85	5.66	6.76511e-07	4.90937
F01.PB14207	334	699	179	11	19	10	10.03	18.71	5.78	0.33	0.53	0.31	0.000418107	-4.64318
F01.PB14216	590	698	561	85	106	127	14.21	15	14.51	1.98	2.38	3.06	0.0052756	-2.32681
F01.PB14218	2705	2987	2324	561	454	511	56.23	55.4	51.85	11.25	8.72	10.61	0.00371056	-2.19124
F01.PB14273	31	44	27	266	323	211	0.82	1.03	0.76	6.77	7.86	5.55	0.00105762	3.19758
F01.PB14292	164	42	0	547	426	293	5.07	1.18	0	16.32	12.12	9.02	0.00115737	2.79983
F01.PB14315	0	44	35	734	461	498	0	1.07	1.04	19.43	11.68	13.62	2.80983e-08	4.64814
F01.PB14395	203	240	199	1026	759	776	6.25	6.59	6.57	30.51	21.57	23.84	0.00451175	2.19379
F01.PB14410	785	745	715	2863	4827	4329	24.4	20.65	23.8	85.93	138.3	134.17	0.000793375	2.62798
F01.PB14415	1015	767	853	122	252	151	26.97	18.18	24.3	3.15	6.2	4.02	0.00706191	-2.12497
F01.PB14432	182	288	161	0	0	0	4.45	6.3	4.24	0	0	0	9.02683e-11
F01.PB14448	239	813	887	20	9	18	7.19	21.79	28.56	0.6	0.27	0.54	0.00022619	-5.17678
F01.PB14459	12	29	0	103	125	92	0.36	0.76	0	2.92	3.39	2.71	0.00840401	3.27691
F01.PB14465	19	55	50	512	223	396	0.54	1.4	1.53	14.16	5.89	11.32	0.000140374	3.38631
F01.PB14469	0	24	24	175	96	165	0	0.68	0.8	5.28	2.78	5.13	0.00295613	3.3923
F01.PB1447	28	42	45	262	354	256	2.09	2.8	3.59	19.09	24.27	19.09	0.000982959	3.12736
F01.PB14497	225	299	101	3	7	0	6.56	7.78	3.17	0.1	0.21	0	7.24648e-07	-5.70246
F01.PB1450	122	66	51	910	1429	1135	10.58	5.11	4.74	76.79	112.99	97.74	2.5652e-08	4.06216
F01.PB14514	1580	1680	1421	207	270	238	45.83	43.47	44.22	5.82	7.24	6.91	0.000588337	-2.50186
F01.PB14517	261	432	429	3	2	2	5.5	8.13	9.71	0.06	0.04	0.04	2.80908e-11	-7.13245
F01.PB14521	672	826	481	115	18	0	18.68	20.45	14.33	3.11	0.47	0	5.25302e-06	-3.73345
F01.PB1455	4407	6158	4916	986	651	738	338.91	421.26	402.6	73.87	45.86	56.55	0.00177228	-2.50428
F01.PB14561	4	30	18	155	609	380	0.14	0.75	0.54	4.14	15.5	10.47	0.00349206	4.73795
F01.PB14569	59	67	24	297	261	265	1.7	1.72	0.74	8.28	6.95	7.63	0.00638052	2.68615
F01.PB14609	0	0	0	171	302	148	0	0	0	3.52	5.94	3.16	6.35009e-12
F01.PB14618	631	301	364	2292	2773	3008	15.99	6.8	9.9	56.09	64.89	76.12	0.000106408	2.81939
F01.PB14651	58	56	43	4	0	10	1.74	1.49	1.38	0.13	0	0.3	0.00886308	-3.29666
F01.PB14653	84	78	67	545	426	542	1.95	1.62	1.67	12.22	9.14	12.57	0.00044604	2.91812
F01.PB14658	449	441	91	4648	5520	3353	12.99	11.39	2.82	129.86	147.34	96.79	1.93413e-07	4.02704
F01.PB14680	446	24	447	0	0	0	10.07	0.49	10.84	0	0	0	0.000221788
F01.PB1471	264	252	155	2	0	0	23.16	19.68	14.5	0.17	0	0	9.19591e-10	-8.25736
F01.PB14743	308	235	202	28	24	15	9.53	6.47	6.69	0.84	0.69	0.47	0.00138647	-3.28612
F01.PB1477	120	59	128	387	635	876	9.18	4.01	10.43	28.83	44.49	66.75	0.000559184	2.79658
F01.PB1479	2771	3046	2321	510	474	518	202.98	198.51	181.09	36.42	31.84	37.81	0.00299157	-2.23172
F01.PB14807	0	0	0	95	22	22	0	0	0	2.73	0.6	0.67	0.00754101
F01.PB14814	208	72	1	2218	602	2471	5.31	1.66	0.04	54.62	14.18	62.89	0.00103613	4.41599
F01.PB14866	641	964	800	133	150	166	17.58	23.59	23.52	3.53	3.82	4.56	0.00551489	-2.20764
F01.PB14874	190	232	174	858	810	746	5.84	6.36	5.73	25.49	22.97	22.89	0.00440797	2.22675
F01.PB14920	342	635	471	71	137	0	10.61	17.55	15.63	2.14	3.94	0	0.00311054	-2.56319
F01.PB14922	601	509	426	72	35	113	14.01	10.6	10.65	1.63	0.76	2.63	0.00261219	-2.61418
F01.PB14928	96	143	128	0	1	3	2.83	3.75	4.06	0	0.03	0.09	2.21688e-06	-6.28829
F01.PB14955	314	414	298	1980	2041	1802	9.09	10.69	9.25	55.41	54.56	52.09	0.000178947	2.71902
F01.PB14962	675	558	197	68	8	0	18.91	13.94	5.93	1.86	0.22	0	0.000976355	-4.0752
F01.PB150	23287	28360	21598	1189	1114	1208	2276.6	2463.46	2242.04	113.7	99.51	117.68	7.04745e-05	-4.17425
F01.PB15009	185	240	114	0	0	0	5.46	6.29	3.62	0	0	0	6.23955e-10
F01.PB15021	157	219	116	913	1412	664	4.95	6.15	3.93	27.69	40.87	20.79	0.000911283	2.84045
F01.PB15024	72	86	42	1	1	5	1.79	1.9	1.14	0.03	0.03	0.14	0.000328643	-4.60391
F01.PB15109	105	82	51	461	381	482	2.75	1.91	1.45	11.62	9.16	12.54	0.0019316	2.67791
F01.PB15112	47	84	70	0	1	0	1.44	2.28	2.3	0	0.03	0	2.4851e-06	-7.37413
F01.PB15125	55	89	56	392	261	309	1.17	1.7	1.29	8.06	5.14	6.58	0.0088766	2.48049
F01.PB15133	0	0	0	243	72	79	0	0	0	5.48	1.56	1.86	3.68965e-05
F01.PB15140	324	278	222	31	22	62	9.29	7.11	6.82	0.86	0.58	1.77	0.0090381	-2.64278
F01.PB15195	129	261	325	16	24	29	4.07	7.3	10.93	0.5	0.71	0.93	0.00224691	-3.17023
F01.PB15207	2064	2113	2196	58	199	213	55.98	51.11	63.87	1.53	4.98	5.77	4.9091e-07	-3.54453
F01.PB1521	0	13	4	115	86	59	0	1.11	0.44	10.12	7.1	5.34	0.000758938	4.22961
F01.PB15256	678	1758	1673	79	251	397	21.4	49.48	56.57	2.42	7.32	12.53	0.00952788	-2.26722
F01.PB15294	465	927	505	0	0	248	14.02	24.92	16.33	0	0	7.47	0.000911636	-2.68811
F01.PB15310	0	0	25	152	152	263	0	0	0.76	4.1	3.92	7.32	1.50894e-05	4.58151
F01.PB15334	157	171	232	1215	652	790	3.97	3.86	6.3	29.69	15.24	19.96	0.00125023	2.41312
F01.PB15338	428	236	506	2131	2258	1977	11.63	5.72	14.77	55.91	56.64	53.63	0.000276162	2.60288
F01.PB15360	436	776	1060	47	20	20	10.52	16.7	27.45	1.1	0.45	0.48	2.54425e-05	-4.54374
F01.PB15441	359	1137	624	66	163	85	10.85	30.63	20.22	1.95	4.57	2.59	0.0071445	-2.48971
F01.PB1545	137395	144976	125708	1461	1011	1031	16908.1	15830.5	16368.4	176.58	113.15	126.22	0.00018688	-6.6724
F01.PB15465	63	70	56	333	300	277	1.31	1.3	1.25	6.68	5.76	5.75	0.00978508	2.47027
F01.PB15472	1173	832	751	4129	5516	4427	24.45	15.47	16.82	83.02	106.25	92.14	0.00150292	2.55069
F01.PB15482	20	49	66	5	0	0	0.51	1.12	1.79	0.12	0	0	0.00284719	-4.64345
F01.PB1549	9273	14392	10040	77	683	251	1431.73	1968.31	1633.08	11.74	95.44	38.51	2.99474e-08	-4.79971
F01.PB15492	43	29	44	312	199	281	1.13	0.7	1.24	7.88	4.83	7.35	0.00235643	2.93411
F01.PB15507	116	84	130	7288	6210	6396	2.85	1.83	3.41	171.39	139.7	155.54	6.01057e-13	6.08219
F01.PB15597	71	80	24	4	1	4	2.08	2.07	0.75	0.13	0.05	0.12	0.00125023	-4.06552
F01.PB15623	2752	2366	1911	420	441	251	62.6	48.01	46.65	9.23	9.28	5.71	0.000787162	-2.46085
F01.PB1564	246	625	495	2	0	0	25	56.44	53.36	0.24	0	0	7.65354e-15	-9.27339
F01.PB15679	26	36	52	333	261	332	0.72	0.89	1.56	8.9	6.67	9.17	0.000565874	3.19888
F01.PB15696	825	934	820	104	68	66	25.04	25.28	26.68	3.05	1.9	2	2.4097e-05	-3.24712
F01.PB157	608	453	276	6711	11376	11759	83.49	55.16	39.97	906.18	1415.76	1603.38	1.0875e-07	4.69763
F01.PB15711	18	9	22	333	130	193	0.47	0.2	0.6	8.21	3.06	4.92	0.000125393	3.87282
F01.PB15729	26	43	17	214	332	253	0.59	0.88	0.42	4.72	7.01	5.77	0.000425456	3.4693
F01.PB15732	10	11	0	234	510	235	0.22	0.23	0	4.92	10.24	5.11	1.8254e-05	5.82484
F01.PB1576	78	225	173	868	476	488	21.44	54.44	49.29	240.72	116.33	132.75	0.00920621	2.1527
F01.PB15762	0	35	0	115	366	523	0	0.94	0	3.31	10.02	15.5	0.00178036	5.24597
F01.PB15776	0	78	63	487	406	300	0	1.52	1.5	10.26	8.18	6.53	0.000185809	3.31214
F01.PB15802	251	713	627	28	6	13	6.88	17.42	18.42	0.74	0.15	0.36	1.21643e-06	-4.89896
F01.PB15805	3224	3425	2722	611	582	820	83.77	79.36	75.84	15.33	13.96	21.26	0.00997399	-2.01343
F01.PB15833	271	871	515	2574	2643	1420	8.18	23.41	16.65	74.98	73.51	42.72	0.00332119	2.24169
F01.PB15865	17	17	6	85	162	109	0.42	0.39	0.17	1.98	3.62	2.65	0.00441801	3.3978
F01.PB15902	1041	999	550	3582	2794	5429	25.98	22.24	14.72	86.26	64.37	135.18	0.00257845	2.40131
F01.PB1591	22	59	34	2478	10383	5282	2.57	6.14	4.21	283.98	1104.11	613.95	0.000127596	7.57075
F01.PB15924	14	20	12	177	79	116	0.43	0.55	0.4	5.04	2.17	3.42	0.00617115	3.21976
F01.PB15951	114	96	122	645	1234	992	3.25	2.44	3.74	17.7	32.34	28.11	6.74889e-06	3.30923
F01.PB15953	711	1069	630	127	43	129	17.38	23.31	16.52	3	0.97	3.15	0.000331431	-2.80378
F01.PB15968	89	159	142	0	3	28	2.66	4.19	4.5	0	0.1	0.83	0.00378865	-3.42681
F01.PB15976	42	50	61	307	342	417	0.91	0.96	1.4	6.32	6.76	8.88	0.000883088	2.99251
F01.PB16003	38	21	25	485	372	410	0.83	0.41	0.6	10.24	7.51	8.95	2.27799e-06	4.08664
F01.PB16016	0	0	3	44	88	43	0	0	0.1	1.21	2.3	1.24	1.24643e-05	5.95838
F01.PB16017	3274	4172	2971	609	525	534	89.34	101.54	86.96	16.07	13.24	14.55	0.00127946	-2.43292
F01.PB16070	4	5	0	35	45	25	0.11	0.13	0	0.89	1.11	0.67	0.00224691	3.82077
F01.PB16077	558	730	550	115	96	80	17.14	20	18.11	3.41	2.72	2.45	0.00326329	-2.45286
F01.PB161	32	85	42	611	789	433	2.65	6.25	3.69	49.26	59.69	35.66	2.88911e-06	3.77894
F01.PB16168	22	22	23	0	0	0	0.45	0.41	0.51	0	0	0	4.32698e-06
F01.PB16212	1269	1399	1006	251	17	10	35.8	35.2	30.43	6.85	0.45	0.29	1.27533e-06	-3.58078
F01.PB16251	8	14	10	444	403	343	0.22	0.33	0.29	10.93	9.48	8.74	5.2159e-09	5.43377
F01.PB16256	18	10	6	129	70	115	0.54	0.26	0.21	3.66	1.89	3.38	0.00447778	3.39125
F01.PB16264	1	0	19	161	335	146	0.05	0	0.53	3.99	7.94	3.74	9.1174e-05	5.10099
F01.PB16268	38	45	31	288	181	253	0.77	0.82	0.67	5.61	3.37	5.09	0.00424597	2.86596
F01.PB16288	314	287	235	15	0	70	8.59	6.99	6.89	0.42	0	1.91	0.00189518	-3.10124
F01.PB1632	7	4	12	9032	6224	9248	0.78	0.4	1.42	988.07	632.88	1027.19	2.07997e-23	10.1954
F01.PB16321	2290	2216	2263	15	26	20	66.86	57.7	70.83	0.44	0.7	0.59	2.21455e-17	-6.58806
F01.PB16322	34	39	31	436	350	176	1.07	1.07	1.03	12.89	9.89	5.38	0.000231872	3.40727
F01.PB1633	1583	2233	449	166	0	70	280.58	350.15	83.59	29.32	0	12.49	0.00321758	-3.97141
F01.PB16352	432	353	375	58	68	52	12.38	9.02	11.55	1.63	1.81	1.51	0.00694007	-2.51211
F01.PB16393	274	293	521	11	0	19	6.75	6.44	13.75	0.28	0	0.47	5.18783e-06	-5.03166
F01.PB16394	44	80	46	351	258	270	1.26	2.05	1.42	9.74	6.84	7.74	0.00742971	2.59339
F01.PB1645	18	53	22	2629	874	1366	2.22	5.62	2.8	307.98	94.96	162.26	1.98269e-06	5.94057
F01.PB16460	210	204	97	0	15	0	5.23	4.53	2.59	0	0.36	0	3.03443e-05	-4.80624
F01.PB16476	735	666	708	104	158	155	20.23	16.35	20.9	2.78	4.03	4.28	0.00938032	-2.13808
F01.PB16504	0	1	3	75	54	43	0	0.03	0.1	2.17	1.49	1.29	2.9115e-05	5.56283
F01.PB16506	55	6	24	318	166	266	1.42	0.15	0.68	7.89	3.95	6.81	0.000698163	3.26654
F01.PB16514	226	320	199	1377	1134	697	6.42	8.1	6.06	37.67	29.64	19.7	0.00210482	2.32064
F01.PB16519	45	50	69	393	578	350	1.23	1.22	2.02	10.22	14.34	9.4	0.000175661	3.20061
F01.PB16536	788	669	862	100	218	74	17.8	13.48	20.9	2.18	4.55	1.67	0.00295613	-2.36407
F01.PB16587	442	427	510	0	0	0	10.29	8.86	12.72	0	0	0	1.16543e-16
F01.PB1660	31	73	50	5179	3470	2434	3.31	6.82	5.63	529.43	330.59	253.1	9.97549e-16	6.38419
F01.PB1661	533	352	430	2153	3349	2791	50.32	29.53	43.13	198.64	288.84	262.4	9.97434e-05	2.8473
F01.PB16612	587	718	698	50	58	38	13.72	14.98	17.51	1.14	1.25	0.89	9.01419e-06	-3.57612
F01.PB16623	844	713	332	64	65	89	24.7	18.62	10.44	1.83	1.76	2.6	0.000501001	-2.89739
F01.PB16640	161	389	500	37	0	53	4.42	9.49	14.66	1	0	1.46	0.00677887	-3.37626
F01.PB16643	0	0	6	39	48	19	0	0	0.23	1.17	1.38	0.59	0.000517544	4.22219
F01.PB16654	0	0	20	97	109	93	0	0	0.46	2	2.14	1.97	0.00069761	3.98043
F01.PB1672	148	128	94	6919	3053	6013	14.21	10.95	9.58	648.53	267.45	574.21	3.07692e-12	5.6198
F01.PB16739	244	311	135	4	14	57	6.35	7.23	3.79	0.1	0.34	1.48	0.00451175	-2.95295
F01.PB16745	454	514	151	1571	1452	1297	13.37	13.5	4.77	44.7	39.46	38.1	0.00397732	2.18464
F01.PB16754	120	167	118	6	16	18	3.38	4.21	3.57	0.18	0.43	0.52	0.00841402	-3.10425
F01.PB16782	0	0	16	68	63	143	0	0	0.37	1.35	1.2	2.93	0.000459699	4.17591
F01.PB16799	458	479	200	141	0	0	9.47	8.83	4.43	2.83	0	0	0.00258966	-2.86402
F01.PB16802	430	704	651	3408	2477	2058	12.55	18.33	20.35	95.99	66.64	59.89	0.00174182	2.35061
F01.PB1683	314	316	388	1097	1637	1203	23.93	21.45	31.45	81.33	114.09	91.23	0.00406659	2.14667
F01.PB16882	1609	2368	1806	340	407	394	37.68	49.45	45.38	7.69	8.82	9.22	0.00424058	-2.12338
F01.PB16886	804	1098	879	146	266	167	23.42	28.52	27.45	4.13	7.14	4.86	0.0090583	-2.04
F01.PB16912	3212	3058	3099	286	339	620	65.16	55.35	67.47	5.61	6.36	12.57	0.000235607	-2.71256
F01.PB16920	1	7	3	43	32	78	0.03	0.2	0.1	1.18	0.84	2.19	0.00135995	4.06627
F01.PB16929	10	8	1	187	136	126	0.23	0.17	0.04	3.85	2.68	2.69	3.78488e-05	4.789
F01.PB1693	638	1276	766	135	18	161	69.3	123.06	88.25	14.4	1.78	17.4	0.000163997	-2.88569
F01.PB16930	20	89	124	1872	3129	1260	0.6	2.34	3.88	52.79	84.26	36.72	2.06555e-05	4.95157
F01.PB16937	1206	1166	1042	292	71	335	33.9	29.22	31.41	7.93	1.85	9.41	0.00658312	-2.11164
F01.PB16938	614	164	406	0	60	0	12.78	3.06	9.09	0	1.17	0	0.00655769	-4.08864
F01.PB16966	49	98	69	0	0	17	1.32	2.34	2	0	0	0.45	0.00573247	-3.43232
F01.PB1700	13081	10560	9127	8	25	16	1316.13	943.9	974.68	0.79	2.3	1.6	7.07946e-20	-9.16489
F01.PB17006	0	0	0	1092	630	1426	0	0	0	29.15	16.08	39.33	4.08151e-22
F01.PB1701	836	1017	543	109	184	188	127.65	137.56	87.37	16.43	25.43	28.53	0.00888888	-2.08103
F01.PB17015	532	489	640	2886	1785	1565	15.78	12.94	20.35	82.72	48.86	46.34	0.00514073	2.07667
F01.PB17024	682	509	684	2317	2887	2545	19.76	13.16	21.24	64.83	77.13	73.54	0.00306183	2.23065
F01.PB17045	352	160	406	1324	1491	930	9.15	3.71	11.33	33.2	35.76	24.11	0.00283547	2.18128
F01.PB17052	0	0	16	664	285	589	0	0	0.47	16.67	6.85	15.31	4.2762e-13	6.646
F01.PB1711	2598	2626	2804	549	282	853	195.48	175.76	224.72	40.27	19.5	64	0.00744495	-2.06927
F01.PB1714	199	281	175	1358	1154	1410	15.07	18.93	14.12	100.19	80.08	106.42	0.000118711	2.80036
F01.PB17152	0	2	0	128	148	54	0	0.04	0	2.03	2.25	0.89	1.41223e-07	7.7505
F01.PB17161	1494	644	942	161	122	144	26.47	10.19	17.93	2.77	2.01	2.55	0.00636271	-2.68859
F01.PB17175	1246	1008	613	214	72	260	20.67	14.93	10.93	3.43	1.12	4.32	0.00488782	-2.20118
F01.PB17203	1498	1999	1715	0	504	413	25.99	30.94	31.94	0	8.08	7.16	0.00177228	-2.25978
F01.PB17212	21	150	0	375	262	432	0.35	2.21	0	5.96	4	7.09	0.00171931	2.98906
F01.PB17217	378	1112	539	20	5	3	5.89	15.47	9.04	0.31	0.07	0.06	8.344e-08	-5.9721
F01.PB17218	263	146	149	1122	963	727	4.47	2.22	2.72	18.34	15.1	12.31	0.000734298	2.51101
F01.PB17221	91	143	139	1564	751	1048	1.73	2.4	2.8	28.35	13.05	19.66	3.08281e-06	3.35823
F01.PB17268	933	911	839	81	171	208	14.91	13	14.41	1.25	2.54	3.32	0.00260978	-2.33066
F01.PB1729	21252	12931	37380	1008	949	88	1830.99	990.57	3425.1	84.81	74.79	7.61	0.000889952	-4.98908
F01.PB17326	422	331	350	2517	2419	2354	5.8	4.06	5.16	33.31	30.73	32.28	5.31647e-05	2.91161
F01.PB17330	1709	1704	1443	275	267	347	30.55	27.18	27.7	4.75	4.42	6.2	0.00248582	-2.24783
F01.PB17379	84	134	66	786	827	1423	1.4	2	1.18	12.6	12.7	23.61	1.08529e-06	3.65567
F01.PB17380	301	126	396	0	4	0	5.69	2.13	8.05	0	0.08	0	3.3843e-06	-7.47713
F01.PB17420	543	1122	501	3	30	52	8.21	15.15	8.15	0.06	0.43	0.79	3.96582e-08	-4.39914
F01.PB17423	0	89	81	533	1532	871	0	1.6	1.75	10.27	28.25	17.36	0.00128365	4.36202
F01.PB17446	29	14	60	997	970	636	0.52	0.23	1.17	17.27	16.11	11.42	2.79767e-10	4.79025
F01.PB17454	237	297	140	787	1072	985	4.46	4.98	2.84	14.27	18.62	18.48	0.00275613	2.31306
F01.PB17489	166	243	194	773	1172	562	3.08	4.02	3.85	13.78	20.02	10.37	0.0038541	2.27668
F01.PB17511	71	169	133	0	10	12	1.36	2.89	2.72	0	0.18	0.24	0.00122758	-3.82736
F01.PB17524	1734	2019	2676	637	269	286	24.43	25.39	40.5	8.66	3.51	4.04	0.00272162	-2.27054
F01.PB1755	2664	2737	2487	400	544	765	216.69	197.97	215.27	31.78	40.56	62.02	0.00920621	-1.99942
F01.PB17588	642	214	588	5	61	5	12.65	3.78	12.46	0.11	1.12	0.1	0.00116719	-4.14772
F01.PB17593	193	856	469	0	0	0	3.37	13.28	8.76	0	0	0	6.32925e-09
F01.PB17637	0	4	2	886	719	717	0	0.06	0.03	13.66	10.64	11.46	9.53643e-20	8.86374
F01.PB17648	1473	1540	959	0	0	480	21.67	20.21	15.16	0	0	7.05	9.40376e-05	-2.82335
F01.PB17665	363	635	653	156	0	0	7.17	11.18	13.84	2.97	0	0	0.00014242	-3.28066
F01.PB17671	244	147	228	1672	1410	1080	4.55	2.45	4.55	29.95	24.21	20.05	3.94786e-05	2.91397
F01.PB17674	11	127	17	449	329	313	0.21	2	0.33	7.64	5.37	5.51	0.000796085	3.13453
F01.PB17678	128	17	77	454	436	381	2.28	0.28	1.47	7.82	7.19	6.8	0.00177228	2.65192
F01.PB17679	77	395	139	0	0	0	1.36	6.22	2.64	0	0	0	5.95087e-05
F01.PB1769	62	94	104	18039	5587	3222	3.39	4.57	6.02	946.31	277.69	173.75	0.00555156	6.84943
F01.PB17705	333	374	305	8	24	0	4.92	4.93	4.84	0.13	0.33	0	8.93648e-07	-4.74827
F01.PB17717	33	124	32	0	0	0	0.62	2.04	0.65	0	0	0	0.000956315
F01.PB1774	490	68	1643	0	0	0	15.51	1.93	55.72	0	0	0	0.00796634
F01.PB17745	18	14	16	477	441	337	0.3	0.21	0.28	7.4	6.56	5.41	4.25644e-08	4.89054
F01.PB17747	201	223	155	7	11	4	3.7	3.66	3.07	0.14	0.2	0.08	5.74305e-05	-4.4964
F01.PB17759	201	140	221	1016	2299	2322	4	2.5	4.73	19.47	42.21	46.07	9.68852e-05	3.51507
F01.PB17763	391	364	234	0	18	0	6.95	5.77	4.46	0	0.31	0	3.96582e-08	-5.50647
F01.PB17774	373	531	349	7	21	17	6.99	8.89	7.03	0.13	0.37	0.33	5.79871e-07	-4.55709
F01.PB17776	2	7	0	29	20	50	0.04	0.12	0	0.52	0.34	0.92	0.00258752	3.78197
F01.PB17784	72	4	0	206	211	249	1.19	0.06	0	3.28	3.24	4.12	0.00102036	3.28748
F01.PB178	7174	2045	690	37802	46350	35963	733.88	185.84	74.96	3784.14	4325.96	3662.37	0.00280962	3.78848
F01.PB17854	45	45	28	4	0	0	0.64	0.57	0.43	0.05	0	0	0.000294613	-4.74895
F01.PB17869	0	16	0	169	170	210	0	0.21	0	2.36	2.27	3.03	2.2357e-06	5.48448
F01.PB1788	1982	4780	3494	25210	25488	16825	90.63	194.77	170.88	1116.96	1072.76	767.45	0.00919206	2.94262
F01.PB17890	1443	1285	897	0	0	178	28.63	22.74	19.11	0	0	3.52	1.94193e-08	-4.13075
F01.PB179	351	341	288	4101	3001	3008	25.63	22.16	22.41	291.6	200.88	218.93	1.18562e-06	3.55936
F01.PB17910	358	609	320	41	38	53	7.36	11.15	7.06	0.82	0.73	1.1	0.000590927	-3.05255
F01.PB17917	73	90	64	0	0	0	1.46	1.59	1.35	0	0	0	2.72648e-07
F01.PB17927	253	451	507	14	21	0	4.65	7.37	9.98	0.25	0.36	0	1.48565e-07	-4.90675
F01.PB17963	19	9	9	170	88	105	0.4	0.18	0.2	3.38	1.67	2.16	0.00295613	3.45804
F01.PB17967	54	43	26	0	2	0	1.08	0.77	0.56	0	0.05	0	4.16187e-05	-5.67154
F01.PB17991	2807	3038	2146	521	486	579	35.97	34.75	29.55	6.43	5.76	7.41	0.00500303	-2.12386
F01.PB18002	4275	3364	2956	712	527	889	63.58	44.65	47.22	10.21	7.25	13.21	0.00711654	-2.12556
F01.PB18027	0	74	0	2232	2418	1651	0	1.29	0	41.66	43.24	31.91	2.00425e-17	6.7956
F01.PB1807	964	1538	1002	5170	4916	4463	61.83	87.82	68.56	322.24	289.35	285.32	0.00655769	2.27467
F01.PB181	3143	3442	4556	352	139	277	273.78	266.55	422.01	29.92	11.07	24.03	5.79871e-07	-3.69421
F01.PB1815	1669	780	748	5159	4953	3109	93.15	38.77	44.59	279.49	254.05	173.03	0.00594116	2.22662
F01.PB182	910	2042	651	3	3	0	69.64	138.96	53.05	0.23	0.21	0	1.30933e-10	-8.97534
F01.PB18243	60	61	39	320	237	256	1.09	1	0.76	5.6	3.98	4.64	0.00944087	2.54976
F01.PB18264	271	563	1016	35	6	22	4.33	8.02	17.41	0.54	0.1	0.37	0.00811505	-4.73598
F01.PB18276	23	59	72	9	0	0	0.34	0.75	1.1	0.14	0	0	0.00383316	-3.97929
F01.PB18311	70	152	53	1313	2295	1652	0.77	1.47	0.62	13.73	23.07	17.92	5.36238e-10	4.52668
F01.PB18314	77	97	201	0	0	0	1.47	1.65	4.12	0	0	0	8.89807e-06
F01.PB18322	427	345	425	23	21	45	6.58	4.75	7.02	0.34	0.31	0.7	8.99154e-05	-3.56519
F01.PB18337	17	15	31	150	202	121	0.26	0.21	0.51	2.21	2.86	1.86	0.00535431	3.07682
F01.PB18339	76	97	116	642	866	596	1.41	1.6	2.31	11.44	14.79	10.99	7.65016e-05	3.06106
F01.PB1834	53	49	31	10223	12909	10357	2.63	2.14	1.67	484.54	580.6	505.01	2.6087e-16	8.19136
F01.PB1836	220	936	719	9	83	10	10.87	41.22	38	0.44	3.78	0.51	0.00177228	-3.92406
F01.PB18370	158	263	362	2	0	0	2.78	4.13	6.85	0.05	0	0	3.43126e-10	-8.50571
F01.PB1838	439	546	459	1941	2856	2433	23.47	25.99	26.19	100.54	140.18	129.55	0.000618361	2.53905
F01.PB18381	353	344	276	1155	1198	993	5.36	4.66	4.5	16.88	16.8	15.04	0.00982082	1.9851
F01.PB18411	1076	932	806	55	0	209	17.31	13.39	13.92	0.85	0	3.36	2.06555e-05	-3.22327
F01.PB18415	157	134	56	0	11	0	2.23	1.7	0.86	0	0.16	0	0.00011909	-4.69629
F01.PB18426	51	94	165	0	0	10	0.78	1.28	2.71	0	0	0.16	0.00432351	-4.76884
F01.PB1844	1033	1943	706	6048	5390	5214	40.23	67.42	29.43	227.8	193.31	202.47	0.00450378	2.42433
F01.PB18449	672	330	222	5	2	0	10.62	4.65	3.77	0.09	0.04	0	2.14031e-05	-7.29578
F01.PB18457	2085	1635	83	6	0	0	37.91	26.52	1.63	0.12	0	0	0.000798706	-9.1472
F01.PB1846	231	573	587	2443	5779	3201	13.3	29.37	36.08	136.53	305.62	183.72	0.00333676	3.26386
F01.PB18460	20	76	25	0	0	0	0.38	1.25	0.51	0	0	0	0.000655866
F01.PB18479	81	44	86	408	381	336	1.32	0.64	1.51	6.38	5.72	5.44	0.00361145	2.57354
F01.PB18487	196	189	307	2	18	24	3.79	3.26	6.36	0.04	0.34	0.48	0.000303733	-3.77275
F01.PB18495	82	159	51	7	14	2	1.38	2.38	0.91	0.11	0.22	0.05	0.00504696	-3.3934
F01.PB18509	17	21	4	687	640	529	0.33	0.34	0.08	12.1	10.8	9.64	2.26504e-11	5.71394
F01.PB18520	26	0	0	57	154	133	0.46	0	0	0.96	2.47	2.3	0.000911814	3.88975
F01.PB18525	13	22	26	135	181	192	0.25	0.38	0.54	2.48	3.17	3.63	0.00293088	3.25948
F01.PB18527	1403	2880	2567	728	33	583	28.04	51.35	55.07	14.03	0.62	11.63	0.0042477	-2.17319
F01.PB18541	730	703	522	3397	3599	3205	13.78	11.83	10.58	61.79	62.73	60.34	0.000709322	2.59003
F01.PB18550	302	245	304	0	0	0	5.15	3.74	5.57	0	0	0	7.01265e-13
F01.PB18563	207	93	210	0	11	13	3.58	1.44	3.91	0	0.18	0.24	0.000216525	-4.21854
F01.PB18597	5	14	0	126	45	81	0.08	0.18	0	1.72	0.59	1.14	0.00134228	4.02191
F01.PB18605	98	58	82	489	318	410	1.21	0.65	1.1	5.82	3.64	5.06	0.00384437	2.51789
F01.PB1863	383	640	591	4939	2908	3528	27.14	40.36	44.67	340.73	188.97	249.22	6.72724e-05	3.01089
F01.PB18680	12	9	7	986	1150	908	0.23	0.15	0.14	18.15	20.27	17.3	4.58834e-17	6.96554
F01.PB18700	190	241	232	1115	677	1033	3.62	4.09	4.74	20.42	11.89	19.58	0.00259191	2.28112
F01.PB1873	597	1455	1043	158	134	343	42.41	91.94	78.94	10.95	8.75	24.29	0.00751416	-2.0581
F01.PB18807	16	19	34	268	581	469	0.28	0.3	0.63	4.42	9.17	7.99	4.9091e-07	4.44305
F01.PB1883	3715	3617	2174	31520	16522	29799	237.4	205.73	148.21	1957.69	969.01	1898.13	0.00450378	3.23382
F01.PB18858	497	990	493	117	33	53	8.13	14.46	8.67	1.85	0.51	0.87	0.000151225	-3.07737
F01.PB18867	611	534	437	84	55	139	10.42	8.14	8.02	1.39	0.87	2.37	0.00797292	-2.31335
F01.PB18888	114	97	148	0	0	28	2.01	1.53	2.81	0	0	0.5	0.00378865	-3.49415
F01.PB189	4109	7387	3920	403	195	379	368.46	588.79	373.64	35.31	16	33.9	6.99207e-07	-3.7599
F01.PB18915	985	1524	656	232	79	211	17.74	24.5	12.7	4.04	1.33	3.8	0.00164999	-2.38153
F01.PB18923	0	35	27	298	255	243	0	0.46	0.42	4.11	3.38	3.48	6.86522e-05	3.91917
F01.PB18957	184	137	158	680	611	579	2.67	1.78	2.47	9.52	8.21	8.39	0.00815952	2.14607
F01.PB18989	643	484	457	0	0	157	10.58	7.11	8.08	0	0	2.59	0.000217413	-3.13162
F01.PB18998	74	111	41	11	0	0	1.4	1.86	0.83	0.21	0	0	0.000976355	-4.19726
F01.PB1905	372	277	254	4715	7555	7041	19.22	12.78	14.02	236.17	358.74	362.59	1.54478e-08	4.62184
F01.PB1914	526	820	825	31	211	188	33.31	46.22	55.77	1.93	12.3	11.91	0.00915347	-2.10319
F01.PB19164	794	1459	884	217	0	293	15.05	24.66	17.98	3.97	0	5.55	0.00147368	-2.41813
F01.PB19180	4	3	6	49	43	48	0.08	0.05	0.13	0.92	0.78	0.94	0.00347597	3.58841
F01.PB19195	263	235	160	1241	779	582	5.02	3.99	3.29	22.8	13.71	11.07	0.00468743	2.1755
F01.PB19204	438	1329	972	119	214	0	7.8	21.11	18.57	2.06	3.53	0	0.00226333	-2.79734
F01.PB19210	156	211	115	12	14	17	2.66	3.21	2.11	0.21	0.22	0.3	0.004419	-3.25655
F01.PB19212	11	0	31	141	93	140	0.19	0	0.56	2.29	1.44	2.34	0.0041391	3.23935
F01.PB1923	682	993	203	0	0	69	38.94	50.45	12.4	0	0	3.97	0.000911261	-4.49806
F01.PB1924	453	523	416	2069	1943	1538	16.93	17.41	16.65	74.76	66.89	57.33	0.00317812	2.19966
F01.PB19267	131	196	341	7	13	2	2.57	3.43	7.17	0.14	0.24	0.05	0.000608262	-4.7361
F01.PB1930	872	653	975	171	155	145	50.85	33.94	60.71	9.71	8.32	8.48	0.00524633	-2.23669
F01.PB19312	201	229	254	979	1364	605	3.07	3.13	4.17	14.43	19.27	9.24	0.00422456	2.30703
F01.PB19327	422	567	399	2222	1492	2040	4.74	5.68	4.82	24	15.49	22.85	0.00242593	2.25822
F01.PB1933	276	531	253	59	0	93	10.27	17.61	10.08	2.12	0	3.45	0.0065497	-2.58428
F01.PB1934	190	227	268	1842	2695	2073	9.74	10.36	14.68	91.56	127.02	105.95	1.04251e-06	3.46941
F01.PB19406	7	0	0	84	26	64	0.13	0	0	1.43	0.44	1.14	0.000167804	4.75544
F01.PB19424	247	203	366	0	0	0	4.14	3.03	6.58	0	0	0	1.19256e-12
F01.PB19439	553	987	1055	264	111	0	10.49	16.7	21.46	4.83	1.96	0	0.000815504	-2.62573
F01.PB19483	0	0	0	88	58	92	0	0	0	0.99	0.63	1.07	5.55376e-08
F01.PB19497	11	2	17	69	100	123	0.18	0.03	0.3	1.06	1.47	1.95	0.00396032	3.41103
F01.PB19502	22	31	48	0	2	5	0.41	0.53	0.96	0	0.05	0.1	0.0029672	-3.64554
F01.PB19504	2138	2190	2179	420	402	584	36.64	33.5	40.12	6.95	6.38	10.01	0.00824729	-2.01454
F01.PB19580	4	3	7	147	188	116	0.08	0.05	0.13	2.35	2.88	1.93	8.91541e-06	5.17085
F01.PB19591	183	172	321	29	7	17	3.17	2.66	5.96	0.48	0.11	0.29	0.000911636	-3.53615
F01.PB19608	5	0	0	33	20	27	0.09	0	0	0.49	0.28	0.42	0.00053799	4.1316
F01.PB19635	116	398	852	4378	2938	6832	1.4	4.27	10.99	50.59	32.61	81.85	6.42026e-05	3.53264
F01.PB19651	129	268	101	5	34	13	1.99	3.69	1.68	0.07	0.48	0.21	0.00810446	-2.96987
F01.PB19653	0	7	0	42	25	23	0	0.1	0	0.67	0.39	0.39	0.00125847	4.05248
F01.PB19684	73	71	100	328	393	546	1.36	1.18	2.01	5.9	6.77	10.15	0.00317812	2.56144
F01.PB19728	389	299	554	0	0	156	7.03	4.83	10.77	0	0	2.83	0.00461161	-2.81571
F01.PB19731	346	525	324	60	81	42	6.02	8.15	6.06	1.02	1.31	0.74	0.0068184	-2.47707
F01.PB19739	176	150	184	7295	6008	4651	2.93	2.23	3.28	116.69	92.18	77.06	5.83286e-11	5.31508
F01.PB19756	354	312	469	11813	9013	9079	6.61	5.21	9.41	212.56	155.44	169.13	2.64404e-08	4.88819
F01.PB1976	560	1403	1564	312	1	90	19.63	43.85	58.73	10.58	0.03	3.15	0.00667652	-2.98584
F01.PB19769	131	171	90	12	0	6	2.71	3.16	2	0.25	0	0.14	0.000419781	-4.26694
F01.PB19815	1859	1680	1607	0	0	694	28.6	23.06	26.55	0	0	10.67	0.00019397	-2.68424
F01.PB19838	647	731	357	2412	3043	1756	12.66	12.78	7.51	45.54	55.06	34.32	0.00273839	2.28416
F01.PB19871	4	40	2	169	49	162	0.06	0.52	0.04	2.32	0.65	2.31	0.00655769	3.37109
F01.PB1990	423	533	425	2874	2821	2272	13.44	15.11	14.48	88.3	82.71	72.07	0.000202644	2.73566
F01.PB19902	341	262	355	1	2	0	5.63	3.86	6.3	0.02	0.04	0	1.01541e-11	-8.12271
F01.PB19931	7	35	10	1481	780	531	0.09	0.36	0.13	16.1	8.15	5.99	4.25413e-07	6.01149
F01.PB19933	1723	1940	1490	0	618	477	25.76	25.88	23.92	0	8.54	7.13	0.0071067	-1.98541
F01.PB1997	1288	1049	919	4202	6006	5798	86.84	62.93	66.13	275.51	371.4	389.57	0.00251542	2.50172
F01.PB19970	80	60	39	366	512	364	1.56	1.04	0.83	6.81	9.13	7.03	0.000570935	3.00566
F01.PB19987	31	3	23	182	890	661	0.58	0.06	0.46	3.19	14.94	12	0.00242912	5.08278
F01.PB20005	78	44	29	2	7	2	1.53	0.78	0.61	0.04	0.13	0.04	0.00546407	-3.55444
F01.PB20051	0	0	0	240	43	86	0	0	0	4.1	0.71	1.53	0.00058518
F01.PB20068	211	264	241	737	936	863	4.2	4.68	5.13	14.09	17.14	17.08	0.00998598	2.0328
F01.PB20074	44	105	51	13	0	0	0.74	1.56	0.93	0.21	0	0	0.00293617	-3.77735
F01.PB20076	5	8	5	118	66	70	0.11	0.15	0.12	2.16	1.17	1.33	0.00104878	4.02753
F01.PB20092	0	0	0	38	30	49	0	0	0	0.67	0.5	0.88	6.79664e-07
F01.PB20143	20	131	179	0	2	2	0.35	2.03	3.34	0	0.03	0.03	0.00999929	-6.13404
F01.PB20154	0	0	0	89	52	168	0	0	0	1.35	0.76	2.63	1.78999e-06
F01.PB20182	27	68	32	9	1	1	0.53	1.19	0.67	0.17	0.02	0.02	0.0070708	-3.33852
F01.PB20210	33	30	22	688	375	405	0.66	0.53	0.48	12.95	6.76	7.89	3.7809e-07	4.29855
F01.PB20219	619	492	238	0	0	51	11.74	8.34	4.85	0	0	0.98	4.91018e-06	-4.50048
F01.PB20220	548	518	326	0	5	0	9	7.59	5.74	0	0.08	0	1.40853e-13	-7.84647
F01.PB20252	30	176	27	1202	289	1259	0.57	2.88	0.53	21.18	4.9	22.99	0.0065621	3.85087
F01.PB20324	910	827	1102	4061	2624	3799	15.84	12.86	20.6	68.14	42.22	66.02	0.0093805	2.05671
F01.PB20336	36	85	26	341	429	399	0.68	1.41	0.53	6.12	7.37	7.4	0.000296863	3.2604
F01.PB20376	283	312	182	40	27	0	4.59	4.51	3.17	0.63	0.42	0	0.00103613	-3.33784
F01.PB20380	9	18	18	183	161	129	0.15	0.28	0.34	2.95	2.5	2.16	0.00125605	3.59473
F01.PB20421	178	140	240	1391	1315	1189	3.28	2.3	4.73	24.61	22.31	21.77	3.00373e-05	2.97057
F01.PB20522	0	1	0	191	65	130	0	0.02	0	3.46	1.13	2.45	1.29748e-08	8.95197
F01.PB20540	375	324	331	1552	1578	1898	6.78	5.23	6.42	27.02	26.34	34.21	0.00062962	2.47975
F01.PB2057	36	63	34	22884	18597	22701	1.41	2.2	1.43	868.69	672.07	888.36	1.44033e-14	9.14308
F01.PB20600	2873	4115	2013	246	295	440	55.61	71.09	41.84	4.61	5.29	8.51	3.60125e-05	-2.96088
F01.PB20620	608	1349	822	6642	4880	5464	8.63	17.08	12.54	90.82	64.05	77.42	0.000545931	2.83681
F01.PB20643	806	654	772	2493	4455	2291	13.99	10.13	14.38	41.71	71.46	39.7	0.00750585	2.24755
F01.PB20685	511	1263	1057	208	3	90	9.54	21.02	21.16	3.74	0.07	1.69	0.000111969	-3.06545
F01.PB20689	312	421	652	0	11	1	4.59	5.52	10.29	0	0.16	0.02	7.13437e-09	-6.61291
F01.PB20701	1538	3169	2459	1105	2	0	27.99	51.44	48.04	19.4	0.04	0	0.00166588	-2.55407
F01.PB2072	179	177	137	1664	1293	1043	9.15	8.07	7.5	82.44	60.75	53.13	6.69452e-06	3.21704
F01.PB20720	51	60	29	392	553	365	0.88	0.92	0.53	6.42	8.67	6.18	6.42026e-05	3.45967
F01.PB20724	733	900	215	2705	2571	1274	11.06	12.13	3.49	39.34	35.89	19.2	0.00794109	2.06793
F01.PB20784	7	0	10	246	141	211	0.13	0	0.21	4.4	2.42	3.9	1.15313e-06	5.22755
F01.PB20831	128	84	98	1269	1016	902	1.44	0.84	1.19	13.65	10.49	10.06	9.73274e-07	3.53705
F01.PB20832	337	161	318	27	7	9	6.46	2.76	6.52	0.5	0.13	0.19	5.3625e-05	-4.12182
F01.PB20874	0	0	4	22	21	26	0	0	0.08	0.33	0.31	0.4	0.000365339	4.18415
F01.PB20881	12	7	24	155	93	182	0.2	0.11	0.43	2.41	1.39	2.94	0.00201031	3.45389
F01.PB2089	2099	3604	2546	599	463	624	110.13	168.43	142.74	30.49	22.34	32.65	0.00637613	-2.07531
F01.PB20891	80	368	242	13	24	5	1.09	4.41	3.49	0.17	0.3	0.07	0.00380975	-3.78339
F01.PB20904	3	4	0	194	86	41	0.06	0.08	0	3.46	1.47	0.75	0.0030683	5.76651
F01.PB20962	5	10	17	263	371	396	0.1	0.17	0.35	4.85	6.56	7.57	4.13429e-08	5.19269
F01.PB20983	696	282	697	158	19	0	12.85	4.65	13.83	2.82	0.33	0	0.00794503	-3.1536
F01.PB2099	219	155	133	2027	2089	2415	10.55	6.65	6.85	94.63	92.57	116.01	4.89562e-08	3.88201
F01.PB20990	133	114	19	704	608	637	1.63	1.24	0.26	8.25	6.85	7.75	9.49624e-05	3.10539
F01.PB21046	515	765	248	0	0	108	9.33	12.36	4.82	0	0	1.96	0.000127336	-3.56486
F01.PB21052	466	269	433	14	53	120	8.38	4.31	8.35	0.25	0.89	2.15	0.00822403	-2.45419
F01.PB21068	74	54	28	649	493	355	1.42	0.93	0.59	11.92	8.69	6.75	3.22746e-05	3.46203
F01.PB21114	552	285	426	41	78	87	9.83	4.53	8.15	0.71	1.29	1.55	0.00775855	-2.43191
F01.PB21163	3	0	3	22	33	26	0.06	0	0.05	0.33	0.48	0.41	0.00103989	3.8734
F01.PB21214	0	69	13	239	184	384	0	1.08	0.25	4.03	2.97	6.7	0.000308516	3.62611
F01.PB21233	168	216	183	618	864	835	3.18	3.64	3.72	11.25	15.07	15.74	0.00438901	2.24524
F01.PB21241	398	317	379	83	7	36	4.72	3.36	4.83	0.96	0.08	0.43	0.00171931	-2.97863
F01.PB21271	91	104	121	601	524	431	1.39	1.42	1.98	8.79	7.36	6.54	0.00282606	2.48556
F01.PB21355	1332	735	670	12	16	14	20.16	9.93	10.91	0.18	0.22	0.21	2.86276e-08	-5.83309
F01.PB21386	106	1	15	786	872	250	1.55	0.02	0.24	11	11.71	3.63	0.00105547	4.10327
F01.PB21399	52	55	94	0	0	0	1.02	0.96	1.97	0	0	0	4.57942e-07
F01.PB21419	229	206	210	1015	875	1130	4.47	3.6	4.4	19.12	15.79	22.04	0.00116455	2.41666
F01.PB21420	602	1531	713	78	18	163	9.94	22.56	12.65	1.24	0.27	2.69	0.000219622	-3.22082
F01.PB21464	0	19	0	546	347	190	0	0.29	0	8.67	5.29	3.12	8.97902e-08	6.19983
F01.PB21465	99	186	41	326	704	462	1.7	2.83	0.76	5.37	11.12	7.89	0.00677887	2.4773
F01.PB21483	0	0	0	81	43	84	0	0	0	1.55	0.8	1.66	1.06656e-07
F01.PB21599	21	0	15	115	99	112	0.36	0	0.29	1.88	1.55	1.9	0.00460669	3.29022
F01.PB216	148	175	147	652	643	563	11.3	11.89	11.96	48.51	44.99	42.84	0.00763048	2.18729
F01.PB21600	285	340	366	3	0	5	4.55	4.83	6.27	0.06	0	0.09	3.87676e-10	-6.78009
F01.PB21646	110	327	141	2	0	0	1.38	3.64	1.9	0.03	0	0	5.24074e-08	-7.99834
F01.PB21659	8	6	6	75	57	47	0.16	0.11	0.13	1.36	0.98	0.87	0.00698344	3.34295
F01.PB21661	67	120	48	463	281	342	1.06	1.69	0.81	6.97	4.07	5.35	0.00855846	2.44139
F01.PB21665	4	3	0	34	21	28	0.08	0.05	0	0.54	0.32	0.47	0.00162356	3.7976
F01.PB21680	688	1245	921	6	423	1	13.25	21.38	19.04	0.12	7.53	0.03	0.000926934	-2.44957
F01.PB21684	0	18	3	259	263	221	0	0.29	0.07	4.52	4.39	3.99	2.51228e-07	5.47944
F01.PB21690	20	58	22	0	0	0	0.34	0.84	0.39	0	0	0	3.64979e-05
F01.PB21702	38	27	44	8	0	0	0.69	0.44	0.86	0.15	0	0	0.00380975	-3.67685
F01.PB21707	0	150	4	306	476	379	0	2.22	0.08	4.87	7.26	6.24	0.000426574	3.29859
F01.PB2171	2607	2031	1860	8697	20642	15893	92.78	64.44	70.9	299.32	677.06	564.25	0.00296234	3.01154
F01.PB21727	48	33	61	0	0	10	0.96	0.58	1.3	0	0	0.2	0.00381154	-3.6512
F01.PB21737	175	327	221	1481	891	847	3.09	5.15	4.18	25.13	14.51	14.89	0.00162051	2.36444
F01.PB21748	45	0	0	585	83	629	0.85	0	0	10.47	1.43	11.67	0.00614555	4.96716
F01.PB21763	142	0	179	644	1124	1208	2.44	0	3.31	10.67	17.85	20.71	3.08281e-06	3.33064
F01.PB21787	57	7	12	985	555	901	0.97	0.11	0.23	15.95	8.63	15.12	4.09127e-11	5.14601
F01.PB21805	1420	1181	836	187	310	158	24.62	18.28	15.57	3.14	4.97	2.75	0.00402973	-2.17638
F01.PB21808	2009	1888	1489	382	206	353	36.7	30.77	29.19	6.73	3.48	6.44	0.00167941	-2.32683
F01.PB21834	603	687	1108	0	0	0	11.24	11.44	22.17	0	0	0	1.9598e-16
F01.PB21836	2451	5083	2704	0	0	1037	39.09	72.34	46.3	0	0	16.51	2.25195e-05	-3.05425
F01.PB2185	31	62	24	3	6	0	1.69	3.01	1.4	0.16	0.3	0	0.00440958	-3.43279
F01.PB21857	747	1070	655	7479	9305	8488	6.34	8.1	5.97	61.04	73.04	71.89	3.13984e-05	3.58159
F01.PB21867	0	0	0	52	45	70	0	0	0.01	4.33	3.55	5.97	2.60664e-07
F01.PB21871	46	5	1	10546	10644	943	4.65	0.45	0.11	1041.95	980.96	94.81	7.41191e-05	8.89188
F01.PB21879	13	32	47	446	663	335	0.92	2.01	3.53	30.56	42.81	23.51	8.0205e-07	4.16657
F01.PB21880	75	46	41	255	239	331	7.09	3.87	4.12	23.57	20.65	31.17	0.0090381	2.53734
F01.PB21881	829	629	720	2662	2657	2324	68.33	46.12	63.23	214.03	200.5	190.84	0.00961899	1.99532
F01.PB2189	461	280	336	3085	4012	2710	15.06	8.17	11.75	97.29	120.7	88.21	4.07458e-06	3.37203
F01.PB219	359	461	299	1974	2717	2078	33.1	37.78	29.3	177.8	228.93	190.81	0.000111741	2.82166
F01.PB21932	125	379	73	923	850	438	9.3	25.09	5.79	66.88	57.96	32.48	0.00711654	2.21971
F01.PB21934	184	189	172	1341	1153	1173	15.73	14.37	15.64	111.85	90.17	99.89	4.46426e-05	2.94545
F01.PB21937	123	131	118	846	1125	793	10.55	9.99	10.76	70.79	88.25	67.74	3.03818e-05	3.09991
F01.PB21954	516	419	471	17	109	62	38.81	28.05	37.73	1.27	7.5	4.68	0.00206025	-2.68197
F01.PB21955	0	30	22	201	114	159	0	1.91	1.68	14.03	7.49	11.36	0.0024373	3.42017
F01.PB21978	220	171	192	629	795	863	17.66	12.21	16.4	49.21	58.42	69.01	0.00583459	2.16366
F01.PB21979	106	294	174	28	12	19	8.8	21.71	15.37	2.27	0.91	1.57	0.00566843	-3.0634
F01.PB21988	37	90	102	0	0	0	3.18	6.89	9.36	0	0	0	2.64885e-07
F01.PB22012	48	108	70	1614	1525	841	5.45	10.88	8.41	179.53	157.58	94.94	2.15766e-09	4.36456
F01.PB22014	3995	2830	3917	619	598	815	324.48	204.44	338.58	49.01	44.45	65.98	0.00474484	-2.22525
F01.PB22037	20026	31218	23949	107	64	28	5821.44	7980.97	7201.29	31.46	16.5	8.05	4.56623e-13	-8.36588
F01.PB22068	513	382	380	1683	1525	1938	19.81	13.15	15.72	62.88	54.25	74.63	0.00288304	2.20104
F01.PB22086	92	28	40	702	547	513	5.82	1.61	2.73	42.8	31.51	32.1	5.18783e-06	3.61879
F01.PB22164	1	1	1	158	471	122	0.05	0.05	0.05	7.81	22.08	6.2	0.00144983	8.1888
F01.PB2227	52	71	61	504	469	221	2.18	2.66	2.74	20.5	18.14	9.26	0.000976132	2.90027
F01.PB22282	38	120	70	3	1	8	1.29	3.57	2.51	0.1	0.03	0.26	0.00128979	-4.01246
F01.PB22316	436	437	460	57	71	21	17.83	15.92	20.15	2.28	2.68	0.89	0.000809639	-2.96536
F01.PB22317	755	1156	911	99	40	425	30.14	41.13	38.93	3.84	1.48	16.93	0.00690491	-2.11002
F01.PB22318	14	39	26	145	257	195	0.82	1.98	1.6	7.95	13.33	10.99	0.00293617	3.16315
F01.PB22321	176	176	117	746	812	612	12.32	10.96	8.73	50.8	52.1	42.68	0.00213422	2.42167
F01.PB22334	33	24	18	1150	1168	870	1.06	0.68	0.62	35.56	34.48	27.8	4.09588e-13	5.60728
F01.PB22341	23	98	68	397	497	446	1.31	4.99	4.15	22.04	26.09	25.41	0.000397998	3.06685
F01.PB22356	161	127	212	16	35	0	8.46	5.97	11.93	0.83	1.71	0	0.0065621	-3.10256
F01.PB22368	77	332	166	0	6	12	4.02	15.35	9.23	0	0.32	0.62	0.000893067	-4.7133
F01.PB22383	79	131	46	5342	5920	6101	4.14	6.14	2.58	270.89	284.56	318.03	6.66929e-14	6.33386
F01.PB22403	91	220	131	5	7	10	4.31	9.29	6.64	0.23	0.31	0.47	0.000462954	-4.08438
F01.PB22425	51	63	29	4	5	4	2.98	3.28	1.81	0.23	0.27	0.23	0.00908516	-3.22546
F01.PB22434	24	37	18	276	245	201	0.85	1.17	0.68	9.48	8.02	7.12	0.000653756	3.42172
F01.PB22478	7	1	4	74	69	39	0.37	0.05	0.22	3.78	3.34	2.05	0.000984595	4.05739
F01.PB22483	9	8	5	115	84	81	0.49	0.39	0.29	6.1	4.22	4.41	0.00143779	3.87048
F01.PB22522	37	69	17	441	312	397	2.37	3.93	1.21	27.21	18.2	25.13	0.000111613	3.47941
F01.PB22531	6	20	15	103	114	103	0.21	0.62	0.56	3.47	3.66	3.58	0.00840401	3.19475
F01.PB22575	471	464	308	44	1	45	26.15	22.92	18.24	2.39	0.07	2.49	7.04418e-05	-3.60909
F01.PB2258	60	90	98	316	466	329	3.75	5.01	6.54	19.2	26.75	20.51	0.00942957	2.36943
F01.PB22588	12	2	7	432	744	256	0.6	0.11	0.38	19.43	31.79	11.88	1.12579e-05	6.24544
F01.PB226	188	161	165	842	963	930	16.02	12.2	14.96	70.01	75.08	78.95	0.000503121	2.60595
F01.PB22606	1336	2606	1841	335	211	287	45.97	79.95	67.88	11.15	6.72	9.88	0.000346278	-2.58295
F01.PB22627	37	30	29	0	3	0	2.46	1.73	2.07	0	0.24	0	0.000217153	-4.74403
F01.PB2264	110	123	85	710	947	621	7.1	7.06	5.83	44.24	55.7	39.66	6.86522e-05	3.05874
F01.PB2270	1002	1044	748	5602	7402	6346	55.55	51.53	44.32	301.33	377.05	350.72	0.000298262	3.00712
F01.PB22710	278	341	245	1633	1510	1437	14.54	15.89	13.7	82.88	72.64	74.98	0.000319747	2.6164
F01.PB2274	67	192	181	935	1264	921	3.19	8.12	9.16	42.88	55.04	43.46	3.55601e-05	3.04562
F01.PB22762	302	591	371	38	42	53	17.79	31	23.33	2.17	2.27	3.11	0.000719626	-3.01656
F01.PB22793	359	490	380	31	0	35	22.42	27.25	25.35	1.94	0	2.23	1.02445e-05	-4.03763
F01.PB22803	11	1	3	570	363	367	0.38	0.03	0.11	18.9	11.48	12.56	5.54109e-12	6.56923
F01.PB22816	206	253	197	5	9	10	7.88	8.62	8.07	0.19	0.32	0.38	2.65214e-05	-4.55024
F01.PB22818	138	265	139	870	973	1137	6.92	11.85	7.45	42.33	44.91	56.9	0.000339685	2.69864
F01.PB2284	25	14	20	292	354	259	1.76	0.88	1.5	20.04	22.89	18.2	1.24654e-05	4.11566
F01.PB22861	395	405	500	1668	1884	1267	12.6	11.53	17.11	51.43	55.43	40.35	0.00533505	2.07827
F01.PB22879	508	2075	1488	188	89	83	33.83	122.99	105.68	12.18	5.44	5.51	0.00491879	-3.2875
F01.PB22893	35	41	40	253	233	330	1.14	1.19	1.4	7.97	7	10.73	0.00182672	3.01244
F01.PB22909	9	16	8	151	188	101	0.33	0.48	0.3	4.86	5.77	3.37	0.000535419	3.9776
F01.PB22937	212	378	215	1017	1308	1593	6.84	10.86	7.42	31.66	38.84	51.17	0.000689692	2.52067
F01.PB22943	190	294	210	1620	1858	1906	11.8	16.25	13.92	97.75	105.93	117.99	9.01419e-06	3.17692
F01.PB2295	1460	969	2400	158	0	0	50.34	29.78	88.61	5.28	0	0	0.000229344	-4.85942
F01.PB23	441	303	612	3	0	12	35.22	21.49	51.94	0.23	0	0.98	4.57461e-09	-6.34281
F01.PB23006	22	33	18	423	248	237	0.77	1.01	0.68	13.74	7.67	7.94	4.84991e-05	3.85016
F01.PB23019	15	7	23	144	221	105	0.57	0.25	0.93	5.12	7.48	3.84	0.00128539	3.53665
F01.PB23037	84	84	44	704	568	494	4.43	3.96	2.51	35.88	27.42	25.87	4.97361e-05	3.2702
F01.PB23058	31	17	20	145	351	288	1.77	0.87	1.22	8.04	18.43	16.41	0.000130138	3.7249
F01.PB23082	39	35	23	172	338	228	1.52	1.22	0.96	6.43	12.01	8.79	0.00156872	3.15096
F01.PB23084	477	333	117	15	6	9	25.91	16.13	6.83	0.79	0.3	0.49	0.00174113	-4.75604
F01.PB231	1152	694	650	3885	3807	7975	172.11	91.95	102.38	572.75	515.19	1184.02	0.0033199	2.84002
F01.PB23102	15	5	2	501	455	253	0.47	0.14	0.07	15.16	13.14	7.9	2.6075e-10	5.96303
F01.PB23107	4	13	3	162	369	315	0.13	0.39	0.13	5.04	10.9	10.08	3.27359e-08	5.70345
F01.PB23138	372	548	499	3600	3308	1513	13.71	17.98	19.65	128.07	112.11	55.51	0.000338873	2.76951
F01.PB2314	1500	2735	1589	191	277	256	88.09	143.01	99.62	10.89	14.94	14.99	9.40862e-05	-2.76852
F01.PB23145	151	155	162	584	665	683	9.6	8.77	11	35.98	38.69	43.12	0.00546203	2.24215
F01.PB23169	0	0	0	32	158	66	0	0	0	1.62	7.49	3.42	0.0011626
F01.PB23179	63	18	68	508	414	505	2.38	0.61	2.74	18.33	14.22	18.78	3.89026e-05	3.39367
F01.PB23193	155	112	94	560	537	562	5.84	3.77	3.8	20.31	18.57	21.04	0.00375178	2.39398
F01.PB23207	38	32	9	576	498	224	1.76	1.33	0.46	25.67	21.1	10.31	2.88587e-06	4.25834
F01.PB23213	110	90	93	612	359	411	5.96	4.35	5.39	32.2	17.89	22.22	0.00465933	2.41395
F01.PB23241	87	22	10	1330	844	1448	2.81	0.63	0.37	41.17	24.94	46.28	6.83455e-12	5.09795
F01.PB23256	143	205	127	622	1299	655	4.74	6.05	4.5	19.81	39.5	21.55	0.00998598	2.67848
F01.PB23263	178	234	161	643	904	786	9.79	11.46	9.45	34.31	45.68	43.09	0.0044379	2.24934
F01.PB23280	325	252	223	663	1417	1022	13.13	9.07	9.64	25.93	52.74	41.19	0.00585828	2.16663
F01.PB23281	63	88	40	5	2	4	2	2.5	1.36	0.15	0.06	0.13	0.0019069	-3.90375
F01.PB23300	1	0	1	749	614	646	0.03	0	0.03	23	17.99	20.48	2.73045e-20	10.0764
F01.PB23315	12	6	23	1362	2978	877	0.39	0.17	0.8	42.89	89.47	28.51	0.000111153	7.1473
F01.PB23321	220	275	253	33	37	21	12.13	13.51	14.9	1.77	1.88	1.15	0.00591198	-2.83553
F01.PB23322	15	5	12	194	226	142	0.66	0.2	0.56	7.97	8.84	6.03	5.86837e-05	4.28891
F01.PB23346	180	123	124	516	718	728	9.59	5.83	7.06	26.56	34.98	38.51	0.00269545	2.39539
F01.PB234	17	4	22	204	206	112	1.42	0.32	1.87	15.91	15.11	8.99	0.000479314	3.72837
F01.PB2342	849	1104	4034	15	0	0	58.42	67.61	295.73	1.03	0	0	0.0065497	-8.58221
F01.PB2344	59	118	123	1216	676	648	3.83	6.78	8.45	76.07	39.93	41.58	1.2074e-05	3.26823
F01.PB23450	40	116	84	13	2	3	1.32	3.37	2.94	0.42	0.08	0.12	0.00464373	-3.5558
F01.PB23465	10	27	3	191	152	185	0.28	0.67	0.1	5.12	3.9	5.12	0.000319747	4.01224
F01.PB23473	75	106	58	327	428	357	2.35	2.96	1.94	9.89	12.35	11.14	0.00777111	2.45105
F01.PB23531	246	184	79	5	0	0	7.05	4.7	2.44	0.15	0	0	2.2357e-06	-6.53457
F01.PB23536	146	173	142	899	971	747	4.21	4.45	4.38	24.94	25.73	21.42	0.000327652	2.71235
F01.PB23554	30	59	10	320	296	339	0.72	1.26	0.26	7.37	6.52	8.09	0.000185408	3.5421
F01.PB2356	76	65	61	858	2620	1127	4.69	3.59	4.01	51.34	148.07	69.15	0.00514073	4.73049
F01.PB2361	671	858	894	178	84	174	28.31	32.22	40.33	7.28	3.3	7.31	0.00424546	-2.29171
F01.PB23623	174	94	163	40	0	5	4.17	2.01	4.18	0.93	0	0.13	0.00924308	-3.16288
F01.PB23666	96	93	113	12	0	0	2.83	2.45	3.56	0.35	0	0	0.000352283	-4.5464
F01.PB23682	99	142	111	858	907	948	2.34	2.99	2.82	19.45	19.67	22.21	2.31528e-05	3.15994
F01.PB2369	692	1055	710	2667	4794	2575	28.71	39.02	31.53	107.15	183.22	106.6	0.00590921	2.26395
F01.PB23690	330	198	432	53	56	6	8.73	4.67	12.27	1.35	1.37	0.16	0.00306183	-2.90667
F01.PB23714	54	27	111	414	415	188	1.63	0.73	3.54	11.88	11.38	5.59	0.00465933	2.53704
F01.PB2372	2951	3420	2317	480	433	440	173.52	179.07	145.47	27.46	23.4	25.83	0.000816114	-2.47209
F01.PB23773	83	76	70	578	376	451	2.27	1.86	2.06	15.3	9.51	12.34	0.000893067	2.80303
F01.PB23810	138	85	61	1196	850	392	4.25	2.34	2.04	35.46	24.07	12.01	0.000944288	3.28396
F01.PB23837	10642	9159	7938	112	60	163	232.17	178.27	185.85	2.36	1.22	3.56	1.69312e-12	-6.18264
F01.PB23845	7	0	0	36	57	24	0.22	0	0	1.05	1.57	0.71	0.000669055	4.2166
F01.PB23872	74	52	80	1104	706	705	2.09	1.33	2.42	29.99	18.32	19.8	4.26968e-07	3.77006
F01.PB23979	1363	1568	1160	313	175	333	32.51	33.37	29.68	7.21	3.86	7.93	0.00514073	-2.11795
F01.PB2400	517	545	577	2246	2640	1638	22.96	21.58	27.43	96.57	107.86	72.53	0.00349549	2.18898
F01.PB2401	88	95	64	328	461	366	5.29	5.08	4.1	19.14	25.43	21.92	0.00699431	2.44502
F01.PB24037	78	105	72	1898	1851	1361	2.2	2.62	2.18	51.23	47.75	37.97	3.22125e-10	4.53939
F01.PB24044	0	0	0	265	209	187	0	0.02	0	6.61	5	4.83	2.04656e-12
F01.PB24051	12	18	19	1619	750	1156	0.38	0.5	0.63	48.43	21.43	35.72	8.63011e-16	6.3496
F01.PB2407	4943	3565	7938	1664	0	54	214.48	137.87	368.49	69.96	0	2.38	0.00849575	-3.17711
F01.PB24115	36	78	17	0	0	0	1.12	2.15	0.56	0	0	0	0.000202418
F01.PB24126	12	39	20	221	165	252	0.25	0.74	0.45	4.45	3.18	5.25	0.00104878	3.41132
F01.PB24131	2480	2999	1832	582	398	339	67.44	72.75	53.45	15.3	10	9.2	0.00237241	-2.26351
F01.PB24134	352	349	212	11	44	0	9.22	8.17	5.98	0.29	1.09	0	8.30543e-05	-3.80352
F01.PB24140	495	567	494	153	4	120	10.94	11.18	11.72	3.26	0.09	2.65	0.00898572	-2.32385
F01.PB2415	2205	1507	2494	718	216	414	119.1	72.51	143.96	37.67	10.74	22.3	0.00838253	-2.06068
F01.PB24169	10	42	12	193	267	219	0.3	1.16	0.39	5.64	7.44	6.6	0.000363682	3.69639
F01.PB24173	926	783	838	180	87	109	26.33	19.84	25.53	4.96	2.29	3.1	0.000962863	-2.58934
F01.PB2418	155	158	103	710	1321	576	10.78	9.78	7.63	48.04	84.24	39.92	0.00744495	2.87391
F01.PB24188	548	195	239	2822	5220	3586	11.82	3.76	5.54	58.7	103.94	77.17	5.27211e-07	3.75036
F01.PB24189	142	144	92	799	690	733	3.92	3.54	2.72	21.24	17.53	20.14	0.000354876	2.76398
F01.PB2419	475	428	977	0	0	0	20.94	16.83	46.08	0	0	0	2.89265e-09
F01.PB24223	58	214	113	824	1125	414	1.8	5.89	3.75	24.55	32	12.73	0.00589763	2.87348
F01.PB24229	326	181	165	1118	1821	1185	9.17	4.54	4.97	30.32	47.18	33.21	9.30437e-05	2.81512
F01.PB2423	352	725	430	2080	1649	1723	16.35	30.01	21.36	93.64	70.51	79.84	0.00638708	2.08162
F01.PB24236	22	0	4	94	114	179	0.65	0	0.13	2.62	3.04	5.14	0.000448816	4.03423
F01.PB24243	220	336	101	10	0	69	5.24	7.14	2.6	0.23	0	1.65	0.00820787	-2.80625
F01.PB24247	96	38	49	341	445	193	2.04	0.73	1.13	6.96	8.7	4.07	0.00482368	2.59545
F01.PB24281	741	399	396	74	51	40	15.68	7.54	9	1.53	1	0.86	0.000675181	-3.04687
F01.PB24296	121	134	117	1165	992	861	2.83	2.79	2.93	26.16	21.32	20	1.11966e-05	3.21752
F01.PB24307	229	337	434	21	25	21	4.62	6.07	9.4	0.41	0.47	0.44	9.95703e-05	-3.70742
F01.PB24322	97	57	67	363	528	316	2.39	1.24	1.76	8.54	11.88	7.71	0.00268077	2.63742
F01.PB24325	241	354	312	26	32	39	6.11	8.02	8.5	0.65	0.76	1.01	0.00199959	-3.01242
F01.PB24338	60	343	122	1632	729	1221	1.26	6.39	2.73	32.79	14.04	25.39	4.03392e-05	3.02998
F01.PB2436	177	179	88	6959	5956	7144	9.29	8.39	4.98	353.87	287.08	373.48	1.01637e-11	5.71495
F01.PB24364	16	28	16	196	663	363	0.45	0.7	0.48	5.31	17.17	10.16	0.00336624	4.60483
F01.PB24431	102	25	96	3	0	0	3.05	0.68	3.09	0.11	0	0	0.00083426	-6.15664
F01.PB24435	0	0	0	229	316	242	0	0	0	4.72	6.23	5.16	1.14153e-13
F01.PB24457	368	409	304	1453	1090	1235	9.21	9.13	8.17	35.08	25.18	30.84	0.00832973	2.0071
F01.PB24497	121	105	140	12	0	6	3.7	2.84	4.57	0.37	0	0.21	0.000591866	-4.21329
F01.PB245	263	340	222	0	0	0	24.31	27.94	21.84	0	0	0	1.41386e-12
F01.PB24506	151	231	185	1279	1812	1059	4.93	6.73	6.48	40.39	54.6	34.53	1.80848e-05	3.09171
F01.PB24514	9	1	9	149	106	177	0.28	0.05	0.32	4.35	2.95	5.35	5.18842e-05	4.6235
F01.PB24519	548	557	512	62	58	106	11.17	10.14	11.21	1.24	1.11	2.16	0.0019843	-2.63937
F01.PB2452	200	183	201	1047	1009	1027	11.5	9.38	12.36	58.37	53.22	58.77	0.000449915	2.58879
F01.PB24543	136	421	162	1203	1866	1681	2.84	7.84	3.64	24.24	36	35.04	4.35422e-05	2.99577
F01.PB2455	290	307	271	2755	3334	3235	14	13.21	13.99	128.96	148.13	155.81	6.70602e-07	3.63071
F01.PB2456	712	769	840	4293	2559	2499	49.57	47.64	62.34	290.82	163.38	173.41	0.00441801	2.18819
F01.PB24581	124	129	79	0	10	4	3.12	2.89	2.12	0	0.25	0.11	0.000392043	-4.30433
F01.PB24586	2	7	0	119	61	91	0.05	0.17	0	3.16	1.55	2.5	5.27501e-05	5.223
F01.PB24596	184	243	411	1838	1474	714	4.42	5.22	10.61	42.63	32.72	17.14	0.00225404	2.42889
F01.PB24637	117	185	158	542	1128	924	2.44	3.44	3.53	10.87	21.65	19.16	0.00034789	2.72165
F01.PB24639	302	475	91	0	0	0	7.9	11.09	2.56	0	0	0	1.51358e-07
F01.PB24718	5923	4883	1849	476	783	346	169.96	124.97	56.9	13.2	20.76	9.91	0.0090381	-2.74726
F01.PB24729	223	264	189	29	1	22	6.05	6.39	5.5	0.77	0.05	0.59	0.000924278	-3.52587
F01.PB24757	219	264	219	16	13	23	5.83	6.26	6.25	0.42	0.33	0.63	0.000669055	-3.55103
F01.PB24792	44	46	62	0	4	7	1.49	1.38	2.22	0	0.15	0.24	0.00424546	-3.5753
F01.PB24793	142	149	47	411	513	635	3.37	3.16	1.2	9.41	11.24	15.03	0.00416297	2.44514
F01.PB24797	156	239	212	19	40	0	3.54	4.82	5.14	0.42	0.83	0	0.00367371	-3.13611
F01.PB248	442	336	260	1233	2392	1610	33.73	22.78	21.14	91.51	166.94	122.22	0.000649382	2.548
F01.PB24818	16	0	10	257	176	343	0.46	0	0.33	7.05	4.62	9.72	4.9091e-07	5.01083
F01.PB24839	2832	1857	2129	0	197	0	70.65	41.34	56.97	0	4.55	0	1.29284e-11	-4.86697
F01.PB2484	320	300	286	1421	2642	1645	20.26	16.91	19.32	87.44	153.54	103.82	0.000178223	2.8652
F01.PB24896	148	114	108	635	427	566	4.46	3.07	3.5	18.46	11.87	17.01	0.00506891	2.32054
F01.PB24900	28	42	27	680	433	577	0.79	1.06	0.82	18.53	11.27	16.25	1.48565e-07	4.33431
F01.PB24915	40	40	44	2	3	0	1.1	0.98	1.3	0.06	0.08	0	0.000531254	-4.43317
F01.PB24956	716	871	689	53	86	84	19.31	20.94	19.91	1.39	2.14	2.26	6.04914e-05	-3.13191
F01.PB24973	2951	6354	2460	723	0	0	84.64	162.52	75.63	20.03	0	0	4.58863e-05	-3.85131
F01.PB25006	9	0	0	70	71	66	0.29	0	0	1.99	1.92	1.94	0.000202644	4.66677
F01.PB25013	4	0	0	93	79	47	0.1	0	0	1.91	1.57	1.01	1.02508e-05	5.91128
F01.PB2502	131	307	206	1253	2014	1517	4.85	10.16	8.2	44.9	68.7	56.03	1.41416e-05	3.13295
F01.PB25027	24	6	2	179	199	220	0.74	0.17	0.07	5.18	5.5	6.6	3.15795e-05	4.40769
F01.PB25028	602	978	679	12	30	56	14.22	20.61	17.2	0.29	0.66	1.33	6.34272e-08	-4.2896
F01.PB25048	0	89	29	471	246	203	0	2.2	0.87	12.59	6.28	5.61	0.000753836	3.24451
F01.PB25059	38	0	33	414	674	411	0.86	0	0.82	8.99	14.01	9.25	6.11738e-08	4.52277
F01.PB25067	35	29	12	631	957	627	0.86	0.63	0.32	14.74	21.4	15.16	2.10095e-10	5.09317
F01.PB2509	27	31	26	246	159	214	1.36	1.4	1.4	12.06	7.39	10.79	0.00304656	3.07629
F01.PB25210	55	76	56	1	2	14	0.61	0.74	0.66	0.01	0.03	0.16	0.00968972	-3.23279
F01.PB2528	1172	2612	1210	38	105	121	53.72	106.69	59.32	1.69	4.43	5.53	2.145e-07	-3.97601
F01.PB25282	145	923	473	2	1	0	2.5	14.21	8.76	0.05	0.02	0	1.77837e-05	-8.77568
F01.PB25291	2062	1675	3908	0	0	27	37.73	27.35	76.76	0	0	0.49	8.344e-08	-7.97745
F01.PB25306	1	0	4	64	67	36	0.01	0.01	0.06	0.72	0.73	0.42	6.55579e-05	5.15009
F01.PB25349	67	77	42	0	0	0	1.29	1.32	0.86	0	0	0	5.79061e-07
F01.PB2535	1730	3232	2748	800	509	308	64.55	107.5	109.79	28.88	17.5	11.47	0.00727087	-2.05594
F01.PB2545	11	8	1	2011	62	1506	0.41	0.28	0.04	71.21	2.11	54.99	0.00229897	7.67638
F01.PB25462	9	14	23	141	150	122	0.16	0.24	0.47	2.5	2.53	2.24	0.0033919	3.34363
F01.PB2547	3170	3976	2965	163	150	165	159.35	178.05	159.31	7.95	6.94	8.27	8.14317e-09	-4.19312
F01.PB255	273	348	312	1514	1211	1338	24.62	27.93	29.94	133.2	99.81	120.09	0.00164564	2.32096
F01.PB2551	259	488	381	1972	2030	1205	13.18	22.11	20.71	97.29	94.98	61.14	0.000983698	2.423
F01.PB25514	569	416	720	117	106	96	10.72	6.99	14.55	2.12	1.84	1.82	0.00944087	-2.253
F01.PB25529	256	349	390	0	0	0	3.86	4.69	6.31	0	0	0	5.94125e-14
F01.PB25571	0	20	17	134	118	65	0	0.29	0.3	2.08	1.77	1.05	0.00592376	3.32672
F01.PB25572	2359	3092	1487	104	17	295	36.1	42.24	24.45	1.55	0.24	4.51	5.64147e-08	-3.83888
F01.PB25577	54	19	55	330	184	206	0.7	0.22	0.76	4.11	2.2	2.66	0.00746572	2.62288
F01.PB2560	233	428	515	25	17	3	10.52	17.22	24.88	1.09	0.71	0.14	1.15313e-06	-4.53094
F01.PB25639	125	254	146	698	743	625	2.21	4.02	2.78	11.92	12.17	11.06	0.00664757	2.21107
F01.PB25645	27	31	16	2397	1736	2342	0.52	0.53	0.33	44.67	31.01	45.17	1.53336e-17	6.66736
F01.PB25648	92	126	91	0	0	0	1.41	1.71	1.49	0	0	0	5.64147e-08
F01.PB2566	1369	1150	995	3855	6307	4928	75.67	56.61	58.77	206.77	320.29	271.55	0.00568008	2.31069
F01.PB25664	316	97	37	3109	2673	2592	5.96	1.64	0.76	56.47	46.52	48.74	1.22738e-09	4.39949
F01.PB257	70826	80247	64772	912	1034	798	6278.51	6323.84	6104.53	78.93	83.83	70.54	3.1337e-05	-6.08923
F01.PB258	202	185	161	1700	1839	1905	15.22	12.4	12.92	124.72	126.92	142.99	6.99207e-07	3.51303
F01.PB25804	27	10	15	213	74	133	0.46	0.16	0.28	3.47	1.16	2.25	0.00512218	3.15573
F01.PB25895	480	847	666	55	0	12	7.54	11.86	11.23	0.83	0	0.2	1.72059e-08	-4.74118
F01.PB25943	600	631	399	111	54	0	10.16	9.53	7.25	1.82	0.85	0	0.000245089	-3.12155
F01.PB25960	776	416	475	107	70	68	12.39	5.93	8.14	1.64	1.04	1.08	0.00246572	-2.59908
F01.PB25970	43	18	45	358	282	146	0.77	0.28	0.85	6.07	4.58	2.57	0.0015324	3.03242
F01.PB25999	28037	39170	16895	241	205	191	502.17	626.09	324.93	4.18	3.4	3.43	1.18563e-09	-6.81429
F01.PB26013	50	7	6	255	119	158	0.77	0.1	0.11	3.72	1.67	2.39	0.00250932	3.2203
F01.PB26019	60	0	13	160	154	164	1.18	0	0.29	3.02	2.8	3.21	0.00919413	2.84123
F01.PB26044	545	681	537	91	110	115	7.2	8.03	7.63	1.16	1.34	1.52	0.00738149	-2.26629
F01.PB26048	423	340	212	89	21	28	7.63	5.47	4.1	1.55	0.36	0.51	0.00696006	-2.65196
F01.PB26049	67	45	49	0	0	0	1.02	0.61	0.8	0	0	0	9.2821e-07
F01.PB26067	68	47	53	0	0	0	1.15	0.72	0.97	0	0	0	8.22106e-07
F01.PB26079	138	242	260	923	981	594	2.1	3.29	4.25	13.5	13.78	9.01	0.00540149	2.16438
F01.PB26081	81	805	654	7	0	8	1.41	12.33	12.06	0.12	0	0.15	0.0013389	-6.47977
F01.PB26106	10	5	0	136	177	99	0.19	0.09	0	2.44	3.02	1.84	2.63062e-05	5.00373
F01.PB26169	31	57	16	677	659	685	0.4	0.66	0.23	8.47	7.92	8.88	2.02808e-08	4.53791
F01.PB2621	1236	1505	1173	6392	5552	3745	43.81	47.58	44.53	219.13	181.41	132.46	0.00910534	2.20647
F01.PB2622	202	196	174	499	851	857	8.07	6.98	7.45	19.32	31.31	34.15	0.00680952	2.15916
F01.PB26259	136	50	83	769	272	593	2.34	0.78	1.53	12.69	4.32	10.14	0.00122594	2.74456
F01.PB2629	55	5	11	295	343	152	2.33	0.22	0.5	11.93	13.23	6.34	0.000160256	3.62584
F01.PB26311	28	49	64	766	504	564	0.53	0.83	1.3	13.89	8.75	10.58	1.05769e-06	3.87996
F01.PB26425	0	0	0	44	167	43	0	0	0	0.79	2.84	0.79	0.00400112
F01.PB26443	76	91	57	489	431	482	1.35	1.44	1.08	8.32	7.04	8.49	0.000787162	2.86036
F01.PB26465	34	40	21	4	0	3	0.63	0.66	0.42	0.08	0	0.07	0.00326329	-3.5789
F01.PB26475	99	95	117	415	695	638	1.63	1.4	2.06	6.56	10.54	10.44	0.00088092	2.6879
F01.PB26500	143	127	114	0	0	0	1.62	1.29	1.39	0	0	0	1.38481e-08
F01.PB26534	40	70	26	477	330	354	0.75	1.17	0.53	8.57	5.68	6.59	0.00019397	3.33148
F01.PB26593	615	665	510	5	18	10	11.48	11.09	10.23	0.11	0.32	0.2	2.3627e-10	-5.5272
F01.PB26700	0	4	9	176	127	108	0	0.06	0.17	2.8	1.94	1.79	1.42558e-05	5.1364
F01.PB26718	34	83	20	3100	574	1560	0.43	0.91	0.28	36.72	6.53	19.16	0.00279828	5.49285
F01.PB26753	44	75	38	5	0	0	0.77	1.16	0.7	0.09	0	0	0.000250997	-4.81684
F01.PB26773	118	189	127	705	479	511	2.2	3.14	2.55	12.63	8.23	9.47	0.00958743	2.17669
F01.PB26782	5	0	0	37	36	30	0.11	0	0	0.65	0.61	0.55	0.000297331	4.50626
F01.PB26803	51	33	106	0	0	0	0.78	0.46	1.74	0	0	0	0.000366748
F01.PB26856	1018	949	1068	224	123	259	15.77	13.12	17.77	3.34	1.77	4.01	0.00619751	-2.14587
F01.PB26887	724	924	1176	356	35	191	11.07	12.61	19.32	5.25	0.5	2.92	0.00824907	-2.13107
F01.PB26898	132	205	159	881	960	727	2.49	3.43	3.2	15.92	16.64	13.61	0.000686881	2.5876
F01.PB269	1686	2003	1115	17155	12295	10263	166.67	175.88	117.04	1657.82	1109.06	1009.73	0.000673218	3.25858
F01.PB26926	61	35	19	271	185	319	1.04	0.53	0.35	4.46	2.92	5.44	0.00265211	2.9461
F01.PB2699	22	186	201	2	0	0	1.32	9.97	12.92	0.12	0	0	0.00161247	-7.5436
F01.PB26995	17	6	23	223	288	250	0.26	0.09	0.4	3.33	4.14	3.88	1.83969e-05	4.19169
F01.PB27003	40	2	9	1627	175	1169	0.62	0.03	0.16	23.95	2.47	17.83	0.0024348	5.96988
F01.PB27008	136	161	178	680	705	502	1.99	2.09	2.78	9.53	9.48	7.29	0.00720083	2.18291
F01.PB27118	120	87	61	587	284	516	2.3	1.48	1.25	10.78	5	9.83	0.00272909	2.55701
F01.PB27168	2	2	0	45	22	31	0.05	0.05	0	0.86	0.41	0.62	0.000154475	4.85564
F01.PB27182	172	182	222	632	922	1181	2.77	2.61	3.84	9.79	13.7	18.95	0.00118647	2.44366
F01.PB2721	181	189	159	772	664	735	8.11	7.55	7.63	33.53	27.41	32.87	0.00466726	2.23612
F01.PB27216	6	23	0	165	302	157	0.12	0.41	0	3.05	5.35	3.01	1.17508e-05	4.77138
F01.PB27222	0	53	14	207	298	282	0	0.68	0.22	2.81	3.88	3.97	0.000118945	3.87583
F01.PB27224	81	68	29	245	398	346	1.06	0.8	0.41	3.1	4.83	4.53	0.00388284	2.70352
F01.PB27282	882	1289	967	220	128	306	13.43	17.51	15.83	3.23	1.81	4.66	0.00816825	-2.05579
F01.PB27285	276	362	200	26	18	14	5	5.85	3.89	0.46	0.3	0.26	0.000263355	-3.63993
F01.PB27287	2221	1836	1000	400	310	408	37.15	27.4	17.96	6.46	4.8	6.82	0.00944087	-1.97126
F01.PB27309	50	63	7	444	327	202	0.99	1.11	0.16	8.44	5.96	3.98	0.000496802	3.26827
F01.PB27329	118	185	82	786	427	397	2.15	3	1.61	13.78	7.18	7.2	0.00706191	2.28429
F01.PB27339	598	633	748	104	79	125	8.91	8.42	11.97	1.5	1.1	1.86	0.00244236	-2.49982
F01.PB27371	889	948	588	252	153	93	13.15	12.51	9.34	3.6	2.1	1.38	0.00998719	-2.08603
F01.PB27432	24	24	53	261	282	402	0.43	0.38	1	4.37	4.52	6.96	0.000225482	3.38872
F01.PB27470	550	680	470	2678	1778	2223	6.81	7.53	6.26	31.96	20.39	27.51	0.00384437	2.17864
F01.PB2748	503	309	656	72	57	56	28.71	15.7	39.91	4.01	2.99	3.2	0.00202655	-2.83562
F01.PB27484	56	9	17	445	364	396	0.87	0.14	0.29	6.63	5.21	6.12	3.63826e-06	4.02552
F01.PB27496	51	36	48	394	227	235	0.71	0.45	0.72	5.28	2.92	3.27	0.00282606	2.82765
F01.PB27522	5	3	5	71	84	21	0.08	0.04	0.09	1.06	1.2	0.34	0.00589254	3.92834
F01.PB27547	100	146	159	0	31	0	1.99	2.6	3.4	0	0.58	0	0.00304656	-3.44708
F01.PB27571	6	5	3	46	141	138	0.11	0.08	0.06	0.79	2.33	2.46	0.000256568	4.76784
F01.PB27642	8	0	0	27	30	70	0.16	0	0	0.53	0.58	1.43	0.00505533	4.13726
F01.PB27649	45	14	46	282	183	260	0.82	0.24	0.89	4.88	3.04	4.65	0.00275613	2.92072
F01.PB27673	53	29	60	493	300	263	0.84	0.42	1.03	7.52	4.4	4.15	0.000627267	3.03936
F01.PB27680	989	1345	862	0	15	76	13.8	16.75	12.92	0	0.2	1.06	1.22828e-10	-4.89446
F01.PB27682	115	103	115	1120	4414	3792	2.07	1.66	2.23	19.34	73.07	67.79	0.000589778	5.02216
F01.PB277	97	279	121	967	713	952	8.23	20.98	10.88	79.67	55.12	80.11	0.000558131	2.65301
F01.PB27706	69	48	22	0	1	2	1.26	0.78	0.43	0	0.03	0.05	0.000285503	-5.29477
F01.PB27717	214	110	227	515	963	651	3.71	1.71	4.23	8.59	15.4	11.25	0.00706191	2.12339
F01.PB27733	969	925	1025	25	20	303	16	13.62	18.16	0.41	0.31	4.99	0.000138124	-2.87031
F01.PB27759	19	10	6	121	92	93	0.3	0.14	0.1	1.75	1.28	1.4	0.00570041	3.3162
F01.PB27766	267	146	235	37	0	0	3.42	1.68	3.24	0.46	0	0	0.00022891	-4.04123
F01.PB27810	1775	1733	1159	135	0	0	20.22	17.62	14.19	1.49	0	0	2.40689e-11	-4.98089
F01.PB27834	96	54	112	0	0	0	1.62	0.82	2.02	0	0	0	1.38715e-07
F01.PB27840	235	114	84	4	0	1	3.32	1.44	1.28	0.06	0	0.01	0.000134413	-6.30807
F01.PB27853	16	188	40	314	367	478	0.3	3.07	0.8	5.53	6.19	8.71	0.00647393	2.564
F01.PB27857	54	62	41	416	535	469	0.93	0.95	0.76	6.91	8.52	8.06	6.0282e-05	3.39702
F01.PB27863	195	136	15	652	1390	729	3.64	2.27	0.31	11.71	23.92	13.56	0.00268077	3.24863
F01.PB27889	25874	17567	20735	155	52	248	344.59	208.84	296.7	1.99	0.65	3.3	8.78274e-11	-6.97061
F01.PB27896	19	6	29	281	318	339	0.37	0.1	0.62	5.2	5.62	6.47	4.44862e-06	4.2526
F01.PB27954	1148	1176	1191	148	106	216	21.62	19.76	24.09	2.69	1.85	4.08	0.000258636	-2.71235
F01.PB28000	7	10	24	128	75	121	0.12	0.16	0.44	2.09	1.18	2.04	0.00791458	3.1281
F01.PB2804	60	56	14	1389	1728	1294	2.96	2.45	0.74	65.76	77.61	63.02	1.03783e-12	5.3229
F01.PB28040	31242	79256	13380	357	638	22	539.44	1221.27	248.09	5.96	10.19	0.39	0.000764705	-6.63072
F01.PB28069	219	596	275	130	5	7	4	9.71	5.39	2.29	0.09	0.14	0.0090583	-2.75906
F01.PB28077	82	118	39	309	502	492	1.11	1.42	0.57	4.01	6.25	6.6	0.00227409	2.70241
F01.PB28083	38	62	120	0	0	0	0.67	0.98	2.29	0	0	0	0.000139359
F01.PB28107	41	39	20	2	3	3	0.7	0.59	0.36	0.03	0.05	0.05	0.00460705	-3.41692
F01.PB28108	8	0	0	70	47	102	0.15	0	0	1.24	0.81	1.88	0.000101924	4.91274
F01.PB28115	27	12	0	234	164	103	0.48	0.19	0	3.97	2.66	1.81	0.000433105	3.88379
F01.PB28152	180	203	423	0	0	0	3.12	3.15	7.89	0	0	0	1.51358e-07
F01.PB28173	173	236	220	760	783	782	2.65	3.22	3.62	11.19	11.06	11.92	0.00838253	2.09
F01.PB28188	823	953	747	18	15	7	14.82	15.31	14.44	0.31	0.25	0.13	2.4955e-12	-5.77952
F01.PB28189	0	55	129	265	206	427	0	0.6	1.68	3.09	2.32	5.17	0.00932785	2.44582
F01.PB28226	92	29	4	884	605	702	1.64	0.46	0.08	15.17	9.96	12.48	3.0539e-08	4.31529
F01.PB28228	111	149	173	0	7	0	1.99	2.39	3.33	0	0.13	0	4.40119e-06	-5.69462
F01.PB28282	54455	51334	39294	432	203	399	677.14	569.83	525.06	5.18	2.35	4.96	1.05857e-07	-6.94351
F01.PB28299	1	0	4	97	99	45	0.02	0	0.07	1.43	1.4	0.69	1.25907e-05	5.67808
F01.PB28306	123	179	129	21	3	0	1.71	2.22	1.92	0.29	0.04	0	0.000762721	-4.01085
F01.PB28310	0	431	65	1364	1614	2786	0	4.65	0.85	15.87	18.05	33.61	2.85537e-05	3.88303
F01.PB28312	52	68	18	233	474	214	0.87	1.01	0.32	3.76	7.33	3.57	0.00970453	3.00186
F01.PB2832	2975	3976	3051	1084	608	179	103.05	122.82	113.23	36.34	19.45	6.22	0.0040273	-2.22928
F01.PB28330	35	29	30	442	261	585	0.63	0.45	0.58	7.45	4.22	10.21	4.35419e-06	3.95848
F01.PB28369	43	48	56	4	0	2	0.81	0.82	1.14	0.09	0	0.06	0.000579925	-4.4731
F01.PB28375	27	0	0	79	92	60	0.47	0	0	1.29	1.44	1.02	0.00769752	3.24269
F01.PB28384	1204	1203	839	67	226	192	17.86	15.92	13.37	0.97	3.1	2.85	0.000709322	-2.50978
F01.PB28398	7295	12593	6307	1774	1312	1030	86.9	133.91	80.74	20.36	14.46	12.25	0.00508269	-2.4438
F01.PB28401	86	52	93	292	424	352	1.32	0.72	1.52	4.27	5.95	5.34	0.00864153	2.38293
F01.PB28406	61	73	48	502	395	256	0.79	0.85	0.67	6.3	4.76	3.33	0.00125023	2.87016
F01.PB28414	128	53	96	9	1	0	2.31	0.86	1.86	0.17	0.02	0	0.000275877	-4.69421
F01.PB2843	1365	1758	1468	361	306	171	68.87	79.02	79.17	17.71	14.23	8.61	0.00249215	-2.25364
F01.PB28496	34	94	37	0	0	0	0.67	1.66	0.8	0	0	0	1.40579e-06
F01.PB28512	0	30	0	100	157	217	0	0.43	0	1.55	2.32	3.46	0.000196164	4.37536
F01.PB28515	32	21	21	174	272	138	0.48	0.29	0.34	2.49	3.73	2.05	0.00256264	3.17749
F01.PB28522	290	308	223	2678	1290	1589	3.6	3.41	2.98	31.95	14.78	19.65	3.35627e-05	2.94891
F01.PB28565	555	723	440	12	9	32	10.73	12.47	9.14	0.23	0.18	0.63	2.42736e-08	-4.79743
F01.PB28624	149	141	180	960	1053	376	2.03	1.71	2.63	12.53	13.19	5.09	0.00797574	2.52896
F01.PB28651	25	62	41	201	463	460	0.49	1.08	0.87	3.75	8.28	8.9	0.000275877	3.38285
F01.PB28673	12	40	29	286	133	148	0.24	0.7	0.6	5.33	2.37	2.87	0.00483504	3.0169
F01.PB28699	332	174	260	2274	1443	1497	5.49	2.57	4.62	36.2	22.03	24.7	3.21716e-05	2.92498
F01.PB2876	365	348	252	1546	1835	1661	20.58	17.48	15.16	84.49	94.93	93.2	0.00035612	2.59554
F01.PB28779	651	672	454	60	22	30	9.93	9.15	7.46	0.9	0.31	0.47	5.03819e-06	-3.80273
F01.PB28790	20	19	8	559	917	1086	0.37	0.31	0.17	9.47	14.9	19.05	1.57106e-13	6.00277
F01.PB28828	188	220	171	13	12	35	3.16	3.31	3.1	0.22	0.2	0.6	0.00543461	-3.0592
F01.PB28871	1873	1511	1045	12676	6231	11924	10.27	7.4	6.17	66.86	31.64	65.29	0.000924278	2.98882
F01.PB28906	169	726	399	4317	4662	1827	0.98	3.76	2.49	24.06	25.01	10.57	0.000412251	3.31098
F01.PB28948	48	33	50	1787	989	1650	0.26	0.16	0.29	9.3	4.96	8.91	1.06754e-12	5.23898
F01.PB28976	56	42	38	0	0	0	0.49	0.33	0.36	0	0	0	1.4016e-06
F01.PB29006	4	0	2	109	41	29	0.04	0	0.02	0.99	0.36	0.27	0.00623174	4.98893
F01.PB2912	234	355	205	943	1118	1248	14.61	19.73	13.64	57.1	63.99	77.58	0.00262023	2.29015
F01.PB2915	89	155	213	808	585	525	4.11	6.33	10.46	35.9	24.71	24.02	0.00499434	2.24661
F01.PB29169	240	306	143	819	1536	1032	1.09	1.24	0.7	3.57	6.45	4.67	0.000712808	2.54135
F01.PB2918	143	131	112	1141	1070	840	7.13	5.82	5.97	55.16	49.07	41.77	1.38272e-05	3.17912
F01.PB2935	330	103	307	4	10	0	20.02	5.57	19.86	0.24	0.57	0	0.000115023	-5.55429
F01.PB295	721	764	783	3125	4362	4053	62.98	59.29	72.7	266.14	348.07	352.23	0.00107858	2.54972
F01.PB2958	19	31	16	169	191	144	1.39	1.98	1.24	11.56	12.27	10.09	0.00435794	3.16806
F01.PB2965	54	38	17	205	388	332	2.29	1.46	0.81	8.42	15.11	13.99	0.000430383	3.3105
F01.PB2997	0	27	14	585	1216	922	0.06	1.76	1.08	40.74	79.76	65.74	2.26504e-11	6.34041
F01.PB3010	1783	3062	1590	433	231	296	71.82	109.96	68.57	16.88	8.59	11.9	0.000474915	-2.52629
F01.PB3013	1691	2995	3095	349	369	715	73.12	115.38	143.15	14.62	14.7	30.85	0.00284719	-2.23511
F01.PB3050	113	452	276	54	10	21	5.52	19.69	14.42	2.56	0.45	1.02	0.00853544	-3.10278
F01.PB3065	816	876	686	183	142	127	31.68	30.3	28.52	6.89	5.09	4.93	0.00628827	-2.19676
F01.PB3072	62	65	21	187	407	259	2.56	2.37	0.92	7.4	15.34	10.58	0.00450378	2.77774
F01.PB308	7	0	19	16985	25008	5163	0.76	0	2.18	1802.37	2469.3	556.74	3.77541e-08	10.9266
F01.PB3088	3	3	2	524	1081	928	0.19	0.17	0.14	32.74	63.76	59.45	1.8931e-16	8.53301
F01.PB3117	82	92	128	355	444	546	5.08	5.09	8.44	21.35	25.22	33.67	0.00679033	2.34268
F01.PB312	67	16	0	948	494	250	5.39	1.16	0	73.48	35.97	19.82	0.0014715	4.51334
F01.PB3144	58	90	76	408	433	339	2.33	3.22	3.27	15.87	16.03	13.59	0.00347242	2.60795
F01.PB3154	216	546	397	38	7	18	14.65	32.87	28.66	2.54	0.45	1.27	1.57365e-05	-4.0117
F01.PB3159	76	76	78	6	6	3	3.51	3.13	3.85	0.31	0.29	0.15	0.00285852	-3.74729
F01.PB3171	1754	1916	1708	408	288	436	61.26	59.66	63.9	13.78	9.27	15.2	0.00667652	-2.05374
F01.PB3178	36	124	124	439	498	407	2.29	6.93	8.32	26.68	28.6	25.36	0.00480442	2.45623
F01.PB318	991	2261	1230	54	101	205	80.86	164.02	106.81	4.33	7.56	16.68	1.59528e-06	-3.386
F01.PB3192	54	17	72	280	314	291	3.51	1	4.99	17.68	18.72	18.84	0.00288304	2.76706
F01.PB3200	7	3	6	210	41	148	0.29	0.11	0.28	7.61	1.43	5.51	0.00198481	4.76931
F01.PB323	37	42	39	544	452	362	3.18	3.21	3.57	45.66	35.56	31.02	1.25323e-05	3.71873
F01.PB3250	142	816	499	29	15	24	6.19	31.7	23.27	1.22	0.6	1.04	0.00591223	-4.18879
F01.PB326	219	282	215	1160	885	890	17.53	20.07	18.38	90.5	64.86	70.96	0.00323875	2.23914
F01.PB3275	53	103	30	3130	2205	1749	1.84	3.14	1.12	103.35	69.44	59.6	2.20869e-13	5.49921
F01.PB3281	31	24	18	347	455	385	1.56	1.08	0.97	16.96	21.1	19.35	1.84086e-06	4.22943
F01.PB3295	242	360	299	2150	2159	1436	17.35	22.97	22.85	150.05	141.92	102.62	6.117e-05	2.88142
F01.PB3298	269	269	263	1205	1318	1170	15.9	14.16	16.59	69.17	71.55	68.95	0.00109316	2.40244
F01.PB3301	819	399	1416	35	52	7	36.19	15.71	66.93	1.5	2.12	0.31	0.00543461	-4.66056
F01.PB3338	53	73	52	1632	4572	4229	2.71	3.32	2.86	80.89	214.91	215.57	4.30222e-07	6.10962
F01.PB3348	304	429	299	1414	1917	1706	17.37	21.84	18.26	78.37	100.58	97.13	0.000630668	2.51113
F01.PB335	52	65	209	844	2588	1297	4.2	4.67	17.96	66.43	191.27	104.32	0.00679085	4.02658
F01.PB3362	4	0	2	336	426	542	0.24	0	0.13	19.31	23.17	32	2.36649e-14	7.89045
F01.PB338	1122	1494	673	130	148	242	91.32	108.09	58.26	10.33	11.03	19.67	0.00110225	-2.42427
F01.PB3380	421	364	260	12	1	19	23.36	18.01	15.43	0.67	0.08	1.09	6.10258e-07	-4.84511
F01.PB34	14210	39364	22	3	2	41	1334.81	3286.04	2.22	0.29	0.18	3.87	0.00564021	-9.86296
F01.PB3419	2	8	0	71	74	86	0.12	0.44	0	4.25	4.19	5.28	0.000180679	4.86302
F01.PB3448	407	637	563	83	79	67	20.53	28.63	30.36	4.06	3.67	3.37	0.00232746	-2.60491
F01.PB345	671	564	591	2107	2452	2142	67.18	50.21	62.78	206.3	224.04	213.46	0.00643658	2.06891
F01.PB3459	599	1105	760	15	6	11	29.63	48.71	40.19	0.73	0.29	0.58	6.44908e-13	-6.06361
F01.PB346	414	830	733	72	63	92	39.29	70	73.89	6.68	5.46	8.69	0.000320822	-2.91217
F01.PB3466	13	101	111	592	371	238	0.47	3.3	4.33	20.85	12.45	8.64	0.00313173	2.61056
F01.PB3468	701	624	600	107	80	0	38.16	30.25	34.9	5.65	4.03	0	9.82449e-05	-3.18575
F01.PB3474	96	158	151	1924	2232	2786	4.65	6.78	7.8	89.62	98.69	133.48	2.21761e-09	4.30861
F01.PB3496	43	117	92	1064	1129	1251	2.56	6.17	5.82	61.02	61.24	73.64	4.68055e-08	3.99714
F01.PB3503	530	661	661	80	202	59	20.22	22.5	27	2.98	7.13	2.25	0.00774477	-2.22037
F01.PB3504	125	269	322	0	1	0	6.33	12.09	17.35	0	0.06	0	4.7226e-10	-9.22391
F01.PB3519	1691	2022	1328	165	92	66	113.19	120.49	94.77	10.77	5.69	4.42	1.33517e-07	-3.76717
F01.PB3544	50	9	13	501	280	357	1.64	0.26	0.46	15.85	8.45	11.66	3.01241e-06	4.12653
F01.PB355	2922	4628	4047	950	38	840	370.39	520.42	542.51	118.34	4.39	105.93	0.00133302	-2.49034
F01.PB3568	2	7	16	370	319	152	0.07	0.23	0.62	12.93	10.62	5.48	1.41223e-07	5.22615
F01.PB3585	22	37	27	456	358	352	1.07	1.61	1.41	21.59	16.09	17.15	8.11638e-06	3.97302
F01.PB3589	306	318	206	1030	1051	1057	20.86	19.29	14.97	68.29	65.71	71.81	0.00538949	2.13149
F01.PB36	392	594	441	2412	2682	2183	29.37	39.56	35.22	175.77	183.9	162.76	0.000531254	2.56799
F01.PB3600	142	147	113	688	625	498	9.5	8.76	8.06	44.78	38.37	33.22	0.00357487	2.37391
F01.PB365	6676	7954	4917	511	1399	1582	599.56	634.98	469.4	44.84	114.93	141.57	0.00722673	-2.24725
F01.PB366	335	472	495	1251	2115	1141	25.36	31.76	39.96	92.19	146.59	86.05	0.00867188	2.00166
F01.PB3691	156	77	125	2	0	0	8.09	3.58	6.92	0.1	0	0	4.17261e-07	-7.396
F01.PB3699	22	37	35	204	101	273	0.79	1.18	1.34	7.07	3.34	9.76	0.00810446	2.81583
F01.PB3734	411	500	372	2313	1079	1542	22.35	24.2	21.61	121.96	53.92	83.59	0.00402973	2.13579
F01.PB3738	4	12	4	54	104	64	0.22	0.6	0.24	2.95	5.37	3.59	0.00299955	3.75466
F01.PB374	48	44	27	3457	3678	3780	4.77	3.89	2.79	329.35	327.18	366.73	7.00201e-17	6.73159
F01.PB3749	134	272	222	651	997	940	6.98	12.58	12.31	32.76	47.56	48.64	0.00359422	2.26926
F01.PB3778	74	27	40	646	1079	771	4.53	1.47	2.62	38.45	60.7	47.1	1.33596e-08	4.32377
F01.PB38	212	416	169	1163	862	853	16.43	28.71	13.99	87.76	61.16	65.84	0.00785449	2.09181
F01.PB3816	21	16	21	80	273	193	1.07	0.73	1.15	3.84	12.39	9.53	0.00919413	3.4396
F01.PB3822	417	130	258	2213	684	1747	23.6	6.6	15.62	121.53	35.59	98.58	0.00591198	2.66228
F01.PB3840	349	339	325	974	1715	1200	20.59	17.82	20.48	55.76	92.83	70.52	0.00431898	2.14971
F01.PB386	2757	10834	5447	557	25	383	297.47	1038.09	623.27	58.87	2.46	41.13	0.00131264	-4.08757
F01.PB3902	567	160	300	1578	3855	2249	33.45	8.43	18.89	90.39	208.86	132.25	0.00450378	3.08075
F01.PB3905	1770	2238	1257	251	280	392	67.45	76.03	51.29	9.26	9.83	14.91	0.00175207	-2.28549
F01.PB391	388	737	673	10	3	17	37.6	63.46	69.25	0.95	0.27	1.64	1.04913e-10	-5.70846
F01.PB393	336	200	357	79	34	10	25.88	13.73	29.28	5.93	2.41	0.8	0.00685664	-2.72547
F01.PB394	36	40	133	806	1198	396	3.28	3.2	12.76	70.64	98.25	35.38	0.00231691	3.6717
F01.PB3943	933	1136	919	67	19	55	30.59	33.21	32.28	2.12	0.57	1.8	2.86276e-08	-4.22147
F01.PB3954	52	78	30	6	0	0	1.87	2.49	1.17	0.21	0	0	0.000424575	-4.57479
F01.PB3966	416	783	518	2774	3216	2586	13.34	22.4	17.81	86	95.13	82.75	0.000762967	2.54889
F01.PB3974	23	31	0	286	362	421	1.64	1.92	0	19.27	22.97	29.08	8.6346e-07	4.58908
F01.PB4005	927	869	1403	22	40	19	35.51	29.69	57.54	0.84	1.44	0.75	3.41236e-10	-5.11631
F01.PB401	2052	1998	1497	13194	16001	17567	191.12	165.39	148.14	1200.6	1361.68	1629.35	0.00103016	3.28597
F01.PB4024	336	155	239	21	6	4	14.38	5.91	10.92	0.87	0.24	0.17	2.8952e-05	-4.42831
F01.PB4075	1098	1798	895	167	347	300	39.86	58.19	34.8	5.86	11.61	10.87	0.00872444	-1.9688
F01.PB408	38	47	45	279	162	265	2.8	3.09	3.54	20.05	10.96	19.49	0.00918604	2.63034
F01.PB4086	96	222	105	896	1141	443	5.51	11.28	6.43	49.52	59.69	25.18	0.00315259	2.80142
F01.PB4102	553	702	1	1910	1714	1623	25	28.27	0.09	83.59	71.26	73.16	0.00221232	2.33168
F01.PB4113	3230	7862	1515	60	54	3	163.28	354.01	81.85	2.97	2.51	0.18	0.000336151	-6.48184
F01.PB4116	266	361	370	1682	2068	1168	15.8	19.04	23.4	96.76	112.56	69.03	0.000579925	2.50491
F01.PB4173	37	23	24	417	559	717	1.29	0.72	0.9	13.97	17.85	24.78	4.2095e-08	4.52507
F01.PB424	380	1726	267	3	2	0	32.26	130.26	24.11	0.3	0.21	0	0.00416297	-8.60598
F01.PB4251	979	979	485	173	16	233	36.85	32.85	19.55	6.3	0.56	8.75	0.0033199	-2.33616
F01.PB4286	78	141	89	3	0	4	4.54	7.3	5.53	0.17	0	0.23	4.46426e-05	-5.25925
F01.PB4289	1467	1460	1265	5651	6008	6177	59.03	52.37	54.48	220.04	222.66	247.92	0.00757991	2.29112
F01.PB4291	2	3	5	21	38	39	0.14	0.18	0.36	1.4	2.41	2.66	0.00407394	3.48149
F01.PB4292	113	75	98	920	2269	2031	5.99	3.56	5.54	47.2	110.3	107.13	1.12368e-05	4.38703
F01.PB4309	209	171	237	1184	1140	902	8.88	6.46	10.77	48.63	44.54	38.18	0.000459699	2.56282
F01.PB4310	258	437	292	1781	1734	1239	10.12	15.3	12.28	67.57	62.65	48.46	0.000698163	2.48875
F01.PB4323	1218	1679	1257	16	9	45	45.71	56.16	50.52	0.59	0.33	1.7	1.14153e-13	-5.67948
F01.PB4326	319	407	317	1180	1085	1459	16.91	19.22	17.96	60.7	52.89	77.15	0.00722673	2.04523
F01.PB438	3203	8390	6697	1828	3	13	263.23	613.12	585.68	146.52	0.24	1.11	0.000465549	-3.16689
F01.PB4393	19	66	43	5	3	3	1.16	3.6	2.81	0.3	0.17	0.18	0.00699528	-3.31775
F01.PB4399	627	1576	1022	60	44	68	40.31	90.2	70.08	3.79	2.64	4.36	7.00422e-08	-4.00244
F01.PB44	23787	25304	20182	1741	2689	1114	1809.12	1712.01	1634.82	129.05	187.37	84.44	0.00110036	-3.42843
F01.PB4408	530	441	394	2554	3067	2461	32.58	24.16	25.83	152.43	172.95	150.7	0.000167804	2.76536
F01.PB4420	261	642	525	72	61	66	11.77	25.77	25.34	3.18	2.54	3	0.00273696	-2.62804
F01.PB4443	1447	1753	1227	258	190	387	82.55	89.03	74.73	14.29	9.96	22.02	0.00318206	-2.19683
F01.PB4454	753	2055	2128	370	116	132	39.1	95.05	118.08	18.64	5.54	6.84	0.00624241	-2.82251
F01.PB4466	292	303	251	0	0	0	11.67	10.81	10.75	0	0	0	8.7886e-13
F01.PB4477	530	479	343	5119	2741	2680	33.36	26.84	23.04	313.17	158.4	168.22	2.20482e-05	3.15042
F01.PB4485	331	518	417	1627	1401	1450	11.21	15.62	15.14	53.22	43.69	48.95	0.00738149	2.03128
F01.PB4495	279	266	141	2843	5786	4567	9.92	8.43	5.4	97.74	189.54	161.95	4.4834e-08	4.49817
F01.PB45	23895	29447	24724	1204	2018	990	2017.71	2210.98	2220.89	99.25	155.91	83.3	0.000185062	-3.99417
F01.PB4513	114	149	168	801	1185	1412	6.49	7.56	10.22	44.3	62.03	80.2	1.14319e-05	3.18187
F01.PB4560	40	248	84	1	1	1	2.05	11.27	4.61	0.09	0.09	0.07	0.00494165	-6.67298
F01.PB4570	31	36	34	625	969	776	1.56	1.64	1.86	30.32	44.61	38.74	1.04016e-09	4.7624
F01.PB4574	141	248	191	2089	1753	2114	8.01	12.54	11.58	115.17	91.48	119.71	5.05088e-07	3.57332
F01.PB4585	564	678	173	3118	4607	3351	34.07	36.47	11.19	182.97	255.57	201.81	2.55674e-05	3.22152
F01.PB459	289	229	282	1253	1589	827	28.05	19.69	29.01	118.51	140.41	79.69	0.0011506	2.38455
F01.PB4599	74	105	66	825	673	249	4.42	5.58	4.2	47.82	36.89	14.82	0.00426383	3.0458
F01.PB4635	84	86	68	1113	1269	1068	3.1	2.83	2.68	39.69	43.12	39.28	2.66987e-08	4.06491
F01.PB4638	139	419	135	23	4	13	5.49	14.76	5.71	0.88	0.15	0.51	0.00553534	-3.88053
F01.PB4710	145	154	62	0	0	0	7.3	6.91	3.34	0	0	0	2.29593e-08
F01.PB4713	107	92	221	0	1	0	3.67	2.81	8.12	0	0.03	0	8.91541e-06	-8.49511
F01.PB4723	459	570	452	78	80	83	14.93	16.54	15.76	2.45	2.4	2.69	0.00592643	-2.4101
F01.PB4742	471	770	350	32	47	54	31.6	46.01	25.1	2.09	2.9	3.63	7.42001e-05	-3.33327
F01.PB4759	1687	1707	1734	296	397	88	59.05	53.28	65	10.05	12.82	3.1	0.000551532	-2.51541
F01.PB4763	34	63	35	0	0	0	1.99	3.27	2.15	0	0	0	1.38626e-06
F01.PB4770	847	1251	638	215	172	148	39.12	51.51	31.51	9.62	7.31	6.82	0.00638052	-2.13051
F01.PB4778	167	129	97	648	664	720	11.67	8.01	7.27	43.92	42.39	49.99	0.00109316	2.57095
F01.PB4781	23	99	48	1	0	0	1.47	5.64	3.28	0.06	0	0	0.000155274	-7.2317
F01.PB4792	19	76	47	920	880	751	1.12	4.02	2.95	52.47	47.49	43.99	1.06623e-08	4.40716
F01.PB4810	7650	8591	6958	1046	992	1536	258.33	258.68	251.74	34.16	30.89	51.76	0.00368677	-2.49225
F01.PB4812	185	188	153	1564	1240	1218	8.87	8.03	7.88	72.73	54.75	58.3	1.20562e-05	3.13179
F01.PB4837	745	1240	544	59	116	341	37.65	55.81	29.4	2.92	5.4	17.21	0.00925806	-2.03986
F01.PB4842	243	363	239	2573	2688	1876	9.11	12.13	9.59	93.33	92.87	70.17	4.44862e-06	3.29878
F01.PB485	154	72	212	9	0	0	11.6	4.83	17.02	0.69	0	0	0.00018688	-5.53771
F01.PB4853	43	17	38	264	271	208	2.5	0.88	2.42	14.93	14.5	12.08	0.0015858	3.07704
F01.PB4887	9	5	9	737	621	690	0.55	0.27	0.59	43.73	34.87	42.03	2.28946e-14	6.63683
F01.PB4919	77	242	121	508	1032	728	4.27	11.86	7.15	27.12	52.16	39.96	0.00102922	2.63144
F01.PB4930	130	150	41	456	394	657	8.18	8.35	2.75	27.72	22.61	40.93	0.00402973	2.47066
F01.PB4946	14	33	46	190	461	247	1.07	2.15	3.56	13.38	30.55	17.82	0.0032334	3.47984
F01.PB4949	47	79	86	547	752	410	1.8	2.71	3.54	20.24	26.47	15.66	7.02326e-05	3.21645
F01.PB4967	288	454	237	1105	1169	1278	15.74	22.1	13.84	58.61	58.72	69.65	0.00662442	2.09252
F01.PB4974	30	30	12	182	245	118	1.56	1.39	0.69	9.01	11.48	5.99	0.00371005	3.15236
F01.PB4986	251	708	356	23	16	62	11.07	27.83	16.84	0.98	0.65	2.73	0.000183766	-3.45562
F01.PB4995	65	58	36	341	272	220	2.86	2.27	1.69	14.53	11.01	9.65	0.00777742	2.59179
F01.PB5000	442	704	506	7	2	8	19.12	27.14	23.4	0.33	0.11	0.37	6.87824e-12	-6.40308
F01.PB5017	74	55	17	0	0	0	5.42	3.54	1.31	0	0	0	0.000144445
F01.PB5075	146	297	61	1170	903	1100	4.65	8.46	2.11	36.03	26.55	34.99	9.918e-05	2.91898
F01.PB5083	335	315	299	2161	758	1684	19.71	16.51	18.79	123.51	40.98	98.81	0.00313173	2.45254
F01.PB509	7	5	2	83	84	107	0.57	0.36	0.17	6.64	6.31	8.75	0.000275169	4.5058
F01.PB5096	28	55	47	0	2	2	2.02	3.54	3.62	0	0.13	0.14	0.000225482	-4.77109
F01.PB5109	7	2	4	43	144	78	0.23	0.06	0.14	1.38	4.4	2.58	0.00440797	4.53154
F01.PB5115	399	396	372	3903	3895	3322	18.68	16.52	18.62	177.07	167.8	155.12	3.6607e-06	3.44875
F01.PB512	8	3	0	447	619	602	0.75	0.25	0	41.03	53.12	56.31	5.83984e-15	7.4569
F01.PB513	181	103	101	1504	2138	818	17.1	8.7	10.18	138.36	183.78	76.71	0.000335086	3.72632
F01.PB5145	135	47	68	345	708	838	6.73	2.09	3.62	16.68	32.47	41.67	0.000535161	3.10072
F01.PB5162	43	143	67	5	7	10	2.31	6.85	3.85	0.26	0.35	0.54	0.00786495	-3.26115
F01.PB5180	138	266	148	1501	1053	1118	5.73	9.84	6.58	60.35	40.27	46.32	4.96545e-05	2.95852
F01.PB5191	30	33	43	467	442	361	1.67	1.64	2.56	25.22	22.6	20.03	1.25907e-05	3.76499
F01.PB5195	19375	28122	21803	2972	2480	3085	1282.58	1656.92	1539.31	191.32	150.68	203.58	0.00999929	-2.81192
F01.PB5198	237	221	191	2924	2003	2074	8.48	7.05	7.32	101.15	66.04	74.01	3.46165e-07	3.62039
F01.PB5223	298	402	300	2116	4790	4736	19.17	23.02	20.59	132.04	282.26	303.09	3.65531e-05	3.77168
F01.PB5228	3	10	6	157	209	200	0.18	0.49	0.33	7.82	9.86	10.22	3.6607e-06	5.14445
F01.PB5247	250	430	250	37	27	21	16.61	25.43	17.71	2.39	1.65	1.39	0.000838241	-3.23233
F01.PB5260	1243	1630	1416	0	290	348	83.92	97.96	101.91	0	17.99	23.42	0.000501442	-2.5078
F01.PB5261	316	269	300	1030	1339	1189	20.31	15.39	20.57	64.35	78.98	76.17	0.00321464	2.20109
F01.PB5273	105	57	77	588	468	771	5.34	2.58	4.19	29.01	21.9	39.12	8.44779e-05	3.10522
F01.PB5292	590	1089	625	175	93	104	41.35	67.96	46.72	11.99	6.01	7.31	0.00244707	-2.41597
F01.PB5338	3050	7	7319	29004	62158	27475	114.12	0.26	293.21	1049.92	2143.31	1025.67	0.00359035	3.62872
F01.PB5348	2477	3635	2199	434	193	428	161.45	210.89	152.88	27.5	11.54	27.81	0.000134913	-2.76911
F01.PB535	1	0	0	477	1697	1815	0.1	0	0	46.35	153.89	179.52	3.71281e-10	12.1286
F01.PB5359	229	530	346	990	1877	1151	12.98	26.74	20.93	54.39	97.57	64.92	0.00699841	2.10729
F01.PB5375	692	973	753	237	2	141	26.23	32.86	30.55	8.7	0.08	5.34	0.00177228	-2.50149
F01.PB5450	599	938	630	9	0	14	19.94	27.84	22.47	0.3	0	0.46	4.75298e-13	-6.36034
F01.PB5460	108	65	111	1062	568	392	4.97	2.68	5.45	47.19	24	17.94	0.00210424	2.97886
F01.PB548	2	10	2	36	50	54	0.17	0.76	0.18	3.03	3.96	4.63	0.00451718	3.62911
F01.PB5481	6	12	0	73	477	410	0.33	0.55	0	3.65	22.48	20.96	0.00188072	6.06658
F01.PB5511	98	96	99	524	506	298	4.44	3.84	4.77	22.77	20.9	13.36	0.00635609	2.3705
F01.PB5518	675	440	373	1267	2011	1862	22.77	13.23	13.49	41.3	62.49	62.61	0.00888888	1.99113
F01.PB5526	35	74	45	706	912	701	1.99	3.75	2.74	39.05	47.74	39.82	8.59517e-08	4.15006
F01.PB5544	12	20	14	100	272	300	0.67	1.02	0.84	5.32	13.7	16.34	0.000517544	4.10899
F01.PB555	1756	4135	2483	24262	11882	19147	202.19	422.57	302.85	2738.93	1245.4	2193.08	0.00577852	2.9419
F01.PB5567	533	829	682	111	101	154	26.75	37.08	36.6	5.43	4.68	7.75	0.00564021	-2.27058
F01.PB5568	83	181	187	18	8	11	5.26	10.12	12.56	1.15	0.48	0.7	0.00346035	-3.42299
F01.PB5597	15	55	48	380	264	405	0.79	2.59	2.71	19.49	12.83	21.39	0.000216629	3.36529
F01.PB5608	315	356	281	37	48	29	11.99	12.08	11.45	1.36	1.68	1.1	0.00314191	-2.84968
F01.PB5626	356	362	353	8	3	12	22.83	20.66	24.15	0.5	0.18	0.77	5.3794e-08	-5.35735
F01.PB5641	740	866	846	2	2	9	51.33	53.45	62.55	0.13	0.13	0.62	3.77478e-16	-7.35464
F01.PB5671	17	4	4	190	100	299	0.92	0.19	0.23	9.96	4.96	16.1	0.000100637	4.71808
F01.PB5688	209	213	139	917	987	621	13	11.77	9.22	55.28	56.23	38.41	0.00201031	2.38217
F01.PB5712	24	111	16	641	655	283	1.42	5.81	1.05	36.64	35.42	16.6	3.36489e-05	3.69149
F01.PB5722	61	83	86	504	827	738	2.13	2.55	3.2	16.77	26.24	25.34	1.41416e-05	3.3788
F01.PB5775	4	20	2	109	374	276	0.32	1.32	0.21	7.52	24.28	19.5	0.000328643	5.21051
F01.PB579	45	71	38	330	413	393	3.7	5.2	3.33	26.48	31.11	32.22	0.000517544	3.11892
F01.PB5790	48	197	70	7	0	3	3.21	11.52	4.9	0.45	0	0.2	0.00591509	-4.75699
F01.PB5806	709	855	691	9694	16970	7611	44.68	47.97	46.46	593.72	981.73	478.15	8.55698e-05	4.14621
F01.PB5820	272	379	268	36	54	21	17.32	21.48	18.22	2.23	3.2	1.35	0.00363443	-2.82459
F01.PB5829	106	93	93	1292	1212	984	7.34	5.73	6.87	87.08	77	67.94	1.76041e-07	3.76821
F01.PB5832	392	416	271	1308	1439	1624	22.8	21.55	16.83	73.88	76.9	94.19	0.00282086	2.23369
F01.PB5892	747	933	724	87	67	154	34.74	38.63	36.01	3.94	2.87	7.14	0.000408666	-2.75653
F01.PB590	1162	1202	960	4748	5311	5785	269.92	246.29	232.44	1104.39	1103.51	1331.68	0.00299955	2.46041
F01.PB5914	319	342	329	1290	1158	1522	18.09	17.26	19.92	70.92	60.25	85.97	0.00310353	2.19971
F01.PB5959	110	101	121	614	509	513	4.96	4.06	5.84	26.84	21.14	23.09	0.00252894	2.48186
F01.PB6033	87	167	47	1974	2635	4023	3.03	5.22	1.76	66.61	84.75	140.05	2.6012e-09	5.10907
F01.PB6043	4	0	1	71	83	101	0.24	0	0.12	3.88	4.29	5.68	9.32647e-06	5.80627
F01.PB6081	504	640	610	98	86	117	21.78	24.65	28.21	4.1	3.42	5.04	0.00573247	-2.34377
F01.PB6083	218	282	306	28	52	12	8.61	9.96	12.94	1.09	1.9	0.5	0.00361627	-2.92096
F01.PB610	309	229	317	1078	1674	1460	25.43	16.76	27.76	86.51	126.09	119.7	0.00060763	2.48791
F01.PB6116	61	36	47	231	462	326	3.04	1.6	2.5	11.17	21.19	16.21	0.000906439	3.01504
F01.PB6132	1346	1352	1011	78	13	28	43.68	39.13	35.15	2.46	0.41	0.93	1.82127e-10	-4.79686
F01.PB6145	190	216	183	693	890	788	8.36	8.46	8.61	29.52	36.03	34.57	0.00465933	2.21903
F01.PB6149	81	404	184	8	0	5	4.85	21.56	11.77	0.47	0	0.3	0.00121119	-5.46653
F01.PB6153	1336	2632	1627	323	75	81	83.75	146.85	108.81	19.67	4.32	5.12	2.4059e-06	-3.3567
F01.PB6154	240	534	467	90	39	29	13.82	27.36	28.69	5.04	2.08	1.72	0.00230363	-2.78531
F01.PB6200	439	961	736	59	0	125	14.65	28.61	26.32	1.92	0	4.17	2.8952e-05	-3.33315
F01.PB6211	113	0	0	216	440	551	5.19	0	0	9.59	18.54	25.18	0.000412863	3.57539
F01.PB6214	433	1487	1148	26	25	79	22.38	68.4	63.36	1.3	1.19	4.08	6.30765e-05	-4.32969
F01.PB6216	198	176	202	571	993	701	8.11	6.42	8.85	22.55	37.29	28.51	0.0058167	2.17527
F01.PB6233	138	105	120	12	16	0	9.81	6.64	9.09	0.83	1.04	0	0.00361145	-3.50729
F01.PB6289	0	0	0	274	531	141	0	0	0	9.21	17.02	4.89	1.66719e-06
F01.PB6301	0	11	0	2285	1774	2115	0	0.48	0	107.36	79.1	102.23	1.19625e-25	9.50966
F01.PB6308	723	873	976	284	1	222	44.87	48.21	64.64	17.17	0.07	13.75	0.00699528	-2.18835
F01.PB6321	20	23	12	180	141	145	0.96	0.98	0.62	8.38	6.23	6.95	0.00338051	3.29909
F01.PB6328	624	364	654	25	9	16	34.23	17.81	38.31	1.38	0.46	0.89	2.30629e-08	-4.8957
F01.PB6358	113	180	62	0	0	0	5.66	8	3.33	0	0	0	2.60089e-08
F01.PB6362	3518	3596	2522	126	114	474	113.67	103.6	87.32	3.94	3.41	15.3	8.19787e-07	-3.54087
F01.PB6373	816	1193	884	114	82	85	35.38	46.09	41	4.79	3.27	3.68	2.68951e-05	-3.15765
F01.PB6390	9	36	80	199	330	177	0.47	1.57	4.15	9.29	14.59	8.48	0.00750194	2.67225
F01.PB6400	46	153	101	3	1	1	2.22	6.51	5.18	0.15	0.06	0.07	1.68232e-05	-5.70248
F01.PB6437	107	341	138	0	0	0	5.1	14.5	7.07	0	0	0	4.02897e-08
F01.PB6471	131	165	499	2	0	0	6.58	7.37	26.75	0.1	0	0	0.00252344	-8.56801
F01.PB6487	63	223	148	0	0	0	2.45	7.71	6.14	0	0	0	6.32925e-09
F01.PB6522	347	399	489	108	23	18	23.54	24.07	35.33	7.14	1.46	1.28	0.00161509	-2.90813
F01.PB6536	1092	912	983	192	141	242	74.56	55.39	71.59	12.75	8.88	16.49	0.00488698	-2.19323
F01.PB6557	19	32	24	1	0	0	1.07	1.61	1.45	0.05	0	0	2.74687e-05	-6.09059
F01.PB6573	281	239	180	53	0	10	18.28	13.87	12.51	3.37	0	0.66	0.0017533	-3.33613
F01.PB6577	1860	658	1200	72	6	55	82.48	26.03	56.94	3.12	0.24	2.43	0.000265408	-4.67919
F01.PB6578	545	631	639	109	102	132	30.17	31.11	37.79	5.86	5.19	7.29	0.00934652	-2.20759
F01.PB6614	629	669	969	41	31	14	29.42	27.88	48.47	1.86	1.33	0.65	1.70318e-08	-4.55225
F01.PB6619	27	36	16	245	160	239	1.75	2.11	1.11	15.38	9.52	15.42	0.00168429	3.25093
F01.PB6631	19	18	20	338	551	373	0.94	0.8	1.07	15.83	24.45	17.94	1.33921e-07	4.66935
F01.PB6636	1816	1624	1642	237	283	427	68.25	54.42	66.05	8.64	9.83	16.02	0.00276897	-2.22618
F01.PB664	2935	5268	4178	1169	445	587	226.66	361.88	343.58	87.96	31.48	45.17	0.00367721	-2.30097
F01.PB6645	1977	1741	1593	12805	15645	16486	65.52	51.45	56.57	410.32	478.19	545.25	0.000905586	3.28171
F01.PB6646	119	193	117	22	8	14	6.69	9.64	7.02	1.2	0.44	0.79	0.00918604	-3.0824
F01.PB6657	87	6	100	61239	95329	56883	4.63	0.29	5.7	3156.33	4656.15	3013.62	1.1328e-09	10.2358
F01.PB6672	324	273	322	1277	1080	880	10.75	8.08	11.45	40.97	33.05	29.14	0.00853669	1.99634
F01.PB6701	232	270	265	769	1059	871	7.39	7.67	9.04	23.67	31.1	27.68	0.00983548	2.02068
F01.PB6708	50	60	40	477	481	355	1.67	1.77	1.42	15.28	14.7	11.74	0.000102177	3.34382
F01.PB6718	326	435	486	1917	1566	1729	18.57	22.07	29.56	106.02	81.97	98.21	0.00222422	2.25279
F01.PB6720	51	0	30	497	717	348	3.29	0	2.13	31.2	42.49	22.42	1.99611e-07	4.39524
F01.PB6721	0	0	53	296	256	348	0	0	1.82	9.18	7.57	11.16	6.64826e-06	4.15952
F01.PB6738	1856	1760	1389	76	42	30	61.88	52.32	49.62	2.45	1.29	1	2.45101e-11	-4.89551
F01.PB6748	523	562	445	3952	2939	2871	16.85	16.13	15.36	122.92	87.23	92.2	0.000116444	2.87113
F01.PB6782	221	311	167	1602	1866	880	7.07	8.88	5.75	49.53	55.05	28.08	7.8634e-05	2.86637
F01.PB681	283	259	193	0	2	1	22.98	18.68	16.68	0	0.15	0.08	7.32062e-10	-7.6859
F01.PB6815	407	435	305	68	51	54	13.6	12.96	10.92	2.2	1.57	1.8	0.00676031	-2.52628
F01.PB6829	388	680	463	89	49	90	15.8	24.64	20.17	3.51	1.86	3.69	0.003426	-2.53626
F01.PB6860	674	366	485	1380	2097	1856	25.46	12.34	19.64	50.42	72.98	69.91	0.00824046	1.99049
F01.PB6862	131	115	45	1766	873	1089	7.07	5.51	2.61	91.78	43.02	58.15	7.4812e-08	3.88333
F01.PB6867	339	331	318	1193	1355	1278	20.84	18.12	20.86	71.26	76.48	78.32	0.00405959	2.15218
F01.PB6886	425	565	583	85	52	54	16.34	19.37	24	3.16	1.84	2.07	0.000866533	-2.85712
F01.PB689	121	178	83	10182	10735	15782	16.05	20.86	11.54	1317.86	1282.97	2065.1	2.27424e-12	6.82265
F01.PB6895	1241	1672	1050	298	205	232	88.07	105.58	79.42	20.58	13.34	16.41	0.00304127	-2.22002
F01.PB6933	225	311	236	868	733	1204	16.08	19.8	17.96	60.35	48.03	85.75	0.00771798	2.07228
F01.PB6942	1655	1579	1515	319	279	390	64.07	54.48	62.8	11.97	9.95	15.1	0.00623174	-2.07131
F01.PB6943	140	217	407	2402	1516	1545	4.45	6.13	13.84	73.51	44.3	48.83	2.04055e-05	2.99502
F01.PB6944	255	213	166	987	1142	1023	12.96	9.66	9.05	48.59	53.32	51.78	0.000702719	2.51747
F01.PB6971	56	66	57	946	792	642	1.9	1.99	2.07	30.97	24.72	21.69	2.46323e-07	3.93111
F01.PB6973	323	437	495	44	60	44	18.83	22.68	30.81	2.49	3.21	2.56	0.00132604	-2.88323
F01.PB7008	56	63	63	11246	16032	9483	2.57	2.59	3.12	498.71	675.35	432.9	5.83984e-15	7.86274
F01.PB7023	27	37	23	595	2165	1315	0.9	1.11	0.82	19.13	66.37	43.65	0.000290123	5.79748
F01.PB7030	28	48	40	0	0	0	0.92	1.4	1.4	0	0	0	1.894e-06
F01.PB7035	325	350	190	1015	1318	1020	21.11	20.23	13.22	64.12	78.61	66.08	0.00432807	2.17992
F01.PB705	99	247	226	16	4	6	7.77	17.23	18.87	1.22	0.29	0.47	0.000140374	-4.28146
F01.PB7054	0	0	0	214	297	159	0	0	0	11.47	15.08	8.8	1.52251e-12
F01.PB706	62	102	0	425	565	443	5.8	8.48	0	38.49	47.87	40.97	7.47489e-05	3.42124
F01.PB7061	308	320	260	2007	2310	1762	13.69	12.67	12.36	86.39	94.5	78.1	3.21763e-05	2.9818
F01.PB7067	516	638	445	1330	2769	2402	17.61	19.43	16.27	43.86	87.11	81.77	0.00301574	2.25354
F01.PB7082	2	7	4	37	27	39	0.16	0.4	0.27	2.28	1.54	2.45	0.00890261	3.22428
F01.PB7086	58	9111	3826	23	13	6	2.93	402.89	203	1.12	0.61	0.31	0.00995819	-8.00933
F01.PB7093	152	195	196	972	739	781	9.95	11.37	13.69	61.89	44.41	50.98	0.00177228	2.38992
F01.PB7102	24	366	351	0	4	0	0.8	10.71	12.36	0	0.14	0	0.00239088	-7.24782
F01.PB7158	151	244	108	9	16	9	4.94	7.12	3.78	0.29	0.48	0.32	0.00127946	-3.63502
F01.PB7184	0	0	0	117	288	194	0	0	0	4.81	11.21	8.18	1.04913e-10
F01.PB7185	136	260	294	2	6	7	7.91	13.43	18.2	0.14	0.32	0.43	1.27409e-06	-5.3044
F01.PB7191	483	343	441	19	0	125	26.15	16.57	25.53	1	0	6.77	0.00100558	-2.95792
F01.PB7195	941	1757	1649	95	86	93	43.34	72.06	81.23	4.26	3.66	4.31	1.40668e-07	-3.7823
F01.PB7213	99	198	145	1605	1498	1260	5.88	10.46	9.19	92.53	81.67	74.57	8.25787e-07	3.52226
F01.PB7249	74	92	56	262	459	376	2.42	2.68	1.96	8.28	13.84	12.27	0.00576169	2.53705
F01.PB7260	277	176	278	1142	954	542	17.77	10.08	19.05	71.11	56.09	34.66	0.00853669	2.01457
F01.PB7263	2	19	5	915	1217	615	0.09	0.78	0.25	40.74	51.48	28.19	4.6837e-15	7.02854
F01.PB7279	25	77	29	294	259	186	1.41	3.87	1.75	16.09	13.42	10.46	0.00702155	2.75372
F01.PB7287	5	12	8	61	110	56	0.3	0.63	0.51	3.52	6	3.31	0.00625217	3.4261
F01.PB7292	419	561	441	4841	2552	2051	13.4	15.99	15.14	149.63	75.29	65.46	0.000587766	2.92362
F01.PB7323	69	72	64	2420	871	2376	2.27	2.11	2.28	76.95	26.43	78	8.44498e-07	4.97118
F01.PB7328	0	0	19	216	68	131	0	0	0.67	6.64	2	4.17	8.92169e-05	4.49906
F01.PB7333	33	67	49	761	967	542	1.12	2.03	1.78	24.99	30.28	18.37	8.59517e-08	4.15601
F01.PB7367	5720	2395	3698	50	104	216	241.15	89.99	166.83	2.04	4.04	9.09	1.22333e-05	-4.81551
F01.PB7404	614	835	585	2498	3071	2333	22.06	26.76	22.53	86.81	101.72	83.64	0.00482105	2.17817
F01.PB7407	0	0	0	180	148	159	0	0	0	11.02	8.54	9.96	1.67347e-10
F01.PB7414	1849	1519	1663	7074	11773	8495	59.67	43.72	57.51	220.67	350.42	273.58	0.00361145	2.6417
F01.PB7431	164	283	186	11	0	17	5.22	8.01	6.35	0.35	0	0.57	8.41498e-05	-4.29818
F01.PB7448	37	88	24	513	590	801	1.54	3.25	1.08	20.37	22.3	32.77	1.00039e-06	3.94774
F01.PB7457	538	917	335	0	0	74	16.99	25.81	11.33	0	0	2.33	3.13481e-07	-4.33769
F01.PB7489	111	79	126	0	17	0	3.71	2.36	4.49	0	0.55	0	0.00102806	-3.98136
F01.PB750	6395	6617	6492	381	256	399	1064.89	975.35	1137.03	62.81	38.51	65.99	3.39091e-07	-4.04626
F01.PB7510	79	152	84	323	472	587	2.5	4.3	2.84	9.87	13.76	18.53	0.00702671	2.37671
F01.PB7555	17	14	10	132	221	220	0.84	0.61	0.56	6.18	9.79	10.59	0.000168411	4.01968
F01.PB7558	2280	1724	1304	312	156	121	86.66	58.44	53.09	11.5	5.49	4.62	3.23043e-05	-2.99401
F01.PB7559	1135	794	872	231	49	167	40.19	25.09	33.09	7.94	1.63	5.93	0.00142506	-2.4912
F01.PB7576	27	33	44	0	0	0	1.75	1.84	2.97	0	0	0	2.4883e-06
F01.PB7590	8	237	236	1210	2420	1212	0.31	7.96	9.49	43.93	83.7	45.39	0.000794521	3.56791
F01.PB7591	4461	5978	3844	814	953	845	289.39	345.2	266	51.34	56.74	54.64	0.00543643	-2.22847
F01.PB76	5827	6829	5786	1233	0	333	524.13	546.02	553.25	108.3	0	29.89	2.14031e-05	-3.41247
F01.PB7629	942	696	692	3745	4468	3910	34.68	22.85	27.3	133.41	151.64	143.63	0.000985685	2.57277
F01.PB769	260	840	665	70	0	91	22.24	63.79	60.45	5.9	0.06	7.8	0.001241	-3.25708
F01.PB7691	195	379	193	24	9	49	6.34	11	6.74	0.78	0.29	1.62	0.00325651	-2.99596
F01.PB7694	3124	3159	2768	22214	44546	17573	111.47	100.47	105.78	766.43	1464.9	625.5	0.00673045	3.43676
F01.PB77	13239	15040	15365	818	601	1818	1245.68	1257.7	1535.94	75.21	51.67	170.38	0.000146183	-3.55788
F01.PB7707	434	468	347	12	3	2	21.09	20.26	18.02	0.57	0.13	0.1	8.14772e-10	-6.03287
F01.PB773	60	83	34	355	470	462	6.13	7.56	3.67	35.24	43.55	46.65	0.000380979	3.10539
F01.PB7735	5	2	0	99	156	88	0.33	0.1	0	5.39	7.99	4.91	4.37872e-06	5.83278
F01.PB781	858	735	679	3169	6106	4774	100.86	76.69	84.52	365.53	653.36	558.39	0.00035005	2.83824
F01.PB7840	45	34	79	652	875	307	1.61	1.08	3.02	22.54	28.83	10.95	0.000679157	3.69903
F01.PB7892	2153	2785	2105	404	507	377	139.08	160.07	144.99	25.36	30.04	24.33	0.00256667	-2.23462
F01.PB7903	48	84	58	571	223	507	1.69	2.63	2.18	19.41	7.23	17.78	0.000558131	2.97928
F01.PB7916	734	578	590	2388	3140	2621	31.23	21.92	26.86	98.4	123.04	111.26	0.00249219	2.29507
F01.PB7934	319	742	406	19	13	8	10.79	22.38	14.72	0.62	0.41	0.27	3.1515e-08	-4.97087
F01.PB7950	17	21	20	526	852	261	0.78	0.84	0.97	22.57	34.75	11.52	0.000426678	5.03215
F01.PB796	24	49	12	214	254	170	1.89	3.32	1	15.94	17.77	12.94	0.00257885	3.1771
F01.PB7996	38	69	43	0	0	0	1.26	2.02	1.51	0	0	0	1.04251e-06
F01.PB7999	3811	2770	2553	229	133	353	129.92	84.2	93.23	7.58	4.21	12.02	1.27533e-06	-3.49032
F01.PB8000	123	107	74	530	655	608	4.13	3.2	2.66	17.19	20.26	20.35	0.000593313	2.7707
F01.PB801	48	111	37	5963	5187	4544	4.7	9.55	3.8	562.9	457.47	436.93	5.35703e-15	6.57873
F01.PB8014	99	114	93	421	508	386	3.37	3.46	3.4	13.88	15.97	13.13	0.00866929	2.31329
F01.PB8071	253	324	151	4	0	8	9.79	11.18	6.26	0.16	0	0.31	2.69112e-07	-5.71113
F01.PB8099	210	224	195	650	911	886	11.79	11.2	11.69	35.43	47.01	49.61	0.00566446	2.16954
F01.PB8114	47	43	36	8	0	1	1.93	1.57	1.59	0.33	0	0.04	0.00369573	-3.67604
F01.PB8116	794	1149	795	173	130	163	37.07	47.8	39.7	7.83	5.59	7.59	0.00249989	-2.34329
F01.PB8127	1688	2346	1675	198	262	174	73.99	91.64	78.55	8.41	10.57	7.61	3.22746e-05	-2.94908
F01.PB8136	141	180	122	5	0	0	4.72	5.35	4.38	0.16	0	0	1.14718e-06	-6.3325
F01.PB8139	3049	6084	1188	199	70	288	147.14	261.54	61.31	9.32	3.13	13.86	0.00783679	-3.95419
F01.PB814	459	951	639	51	31	23	52.07	95.78	76.8	5.67	3.2	2.6	4.87315e-07	-4.07554
F01.PB8145	115	109	40	0	0	15	3.72	3.15	1.39	0	0	0.49	0.00159528	-3.89971
F01.PB8167	1218	1894	1361	6246	7360	11360	77.94	107.87	92.93	388.43	432.16	724.48	0.00249593	2.70352
F01.PB8175	51	34	51	1	5	6	2.58	1.53	2.76	0.05	0.23	0.3	0.00824046	-3.30333
F01.PB8183	95	142	130	2	17	5	4.91	6.54	7.18	0.1	0.81	0.26	0.00190083	-3.68753
F01.PB8189	84	111	72	7	3	1	3.2	3.75	2.94	0.26	0.11	0.06	0.000474915	-4.41333
F01.PB819	59	136	59	3	4	1	5.08	10.42	5.41	0.25	0.32	0.09	0.000190877	-4.73425
F01.PB8194	90	153	118	656	575	562	6.26	9.44	8.71	44.05	36.41	38.66	0.00195126	2.52478
F01.PB8202	3091	3660	2827	432	745	700	176.84	186.47	172.74	24.04	39.16	39.94	0.00536371	-2.13015
F01.PB8268	1991	3459	2017	282	310	447	70.03	108.48	76.02	9.6	10.08	15.72	0.000281545	-2.61237
F01.PB8306	956	1012	1318	0	0	472	32.02	30.22	47.29	0	0	15.77	0.000498518	-2.60379
F01.PB8320	373	353	365	1614	2035	1680	15.64	13.18	16.36	65.42	78.42	70.13	0.000631906	2.48589
F01.PB8339	113	88	161	10929	10804	5957	4.39	3.05	6.7	411.33	387.16	231.14	1.01778e-12	6.42124
F01.PB837	137	287	197	14	11	8	10.36	19.31	15.87	1.03	0.76	0.6	0.000221118	-4.01644
F01.PB8370	35	33	68	984	653	251	1.72	1.41	3.49	45.61	28.72	11.98	0.00190832	3.94157
F01.PB8374	53	45	35	417	750	479	2.3	1.73	1.65	17.3	29.56	20.47	2.63985e-06	3.84391
F01.PB8388	14	22	20	364	339	550	0.57	0.81	0.88	14.15	12.53	22.02	1.342e-07	4.69092
F01.PB8427	97	123	118	666	463	479	6.68	7.52	8.66	44.49	29.18	32.81	0.00323875	2.44115
F01.PB8429	379	971	685	50	12	49	20.73	47.23	39.98	2.67	0.62	2.7	8.28797e-07	-3.99124
F01.PB8450	41	55	40	378	540	373	1.57	1.89	1.63	13.94	18.97	14.21	6.1419e-05	3.46883
F01.PB8464	4829	4624	4470	660	683	1045	155.46	132.74	154.24	20.56	20.28	33.57	0.00337665	-2.34579
F01.PB8470	356	157	248	3	2	48	22.35	8.79	16.64	0.23	0.15	3.02	0.000356588	-3.66878
F01.PB8475	80	111	67	0	2	0	4.7	5.8	4.2	0	0.11	0	2.9142e-06	-6.72503
F01.PB8476	113	175	90	12	1	5	5.85	8.07	4.98	0.6	0.05	0.26	0.000522434	-4.20575
F01.PB8488	1593	2485	1339	287	90	419	69.14	96.11	62.2	12.06	3.6	18.14	0.000417452	-2.55095
F01.PB8495	129	152	285	13	12	9	6.61	6.95	15.62	0.64	0.57	0.47	0.00174182	-3.89249
F01.PB8515	198	340	281	1830	1120	1665	6.65	10.17	10.1	59.26	34.61	55.66	0.000185408	2.69676
F01.PB8530	2	1	3	195	398	139	0.12	0.05	0.19	11.04	21.31	8.08	2.14295e-05	7.09336
F01.PB8534	9	2	7	244	207	384	0.3	0.06	0.27	7.69	6.23	12.46	2.36602e-08	5.67566
F01.PB8560	1847	1672	1300	139	354	463	70.73	57.08	53.3	5.15	12.49	17.69	0.0044116	-2.11278
F01.PB8582	3228	1914	1784	10316	14493	18944	150.64	79.57	89.05	466.42	622.3	881.62	0.00450963	2.85487
F01.PB8610	283	240	230	1431	1644	1399	13.59	10.26	11.84	66.53	72.57	66.94	0.000117671	2.76722
F01.PB8678	216	119	0	550	1376	998	7.39	3.62	0	18.14	43.25	33.95	0.00115484	3.36956
F01.PB8693	98	54	77	353	364	347	5.75	2.82	4.85	20.11	19.66	20.31	0.00853544	2.38904
F01.PB8699	281	500	207	1084	1214	1138	9.85	15.65	7.79	36.75	39.22	39.82	0.00898621	2.0447
F01.PB8735	0	0	0	1499	1339	759	0	0	0	81.62	69.03	42.46	7.70367e-28
F01.PB8741	269	454	299	1319	1067	1159	10.96	16.49	13.04	52.04	40.06	47.13	0.00899747	2.0125
F01.PB8758	87	90	58	625	424	524	4.55	4.16	3.25	31.53	20.29	27.15	0.000364352	2.94603
F01.PB8808	1352	728	278	2843	6747	7976	46.64	22.41	10.27	94.82	214.56	274.51	0.00297495	3.11941
F01.PB8815	161	110	70	508	663	374	8.99	5.47	4.22	27.44	33.93	20.77	0.00465933	2.38669
F01.PB8827	329	435	147	3946	3675	3677	10.53	12.41	5.04	121.96	108.4	117.33	2.79749e-07	3.87133
F01.PB8852	2289	1476	2206	0	0	765	132.04	75.84	135.89	0	0	44.05	0.000451023	-2.78029
F01.PB89	188	81	475	1917	1123	972	13.8	5.3	37.03	136.33	75.22	70.75	0.000294613	2.53858
F01.PB8921	1944	1267	2655	0	0	597	116.78	67.78	170.28	0	0.05	35.77	0.00275585	-3.12524
F01.PB8953	1357	2085	1296	294	200	388	46.56	63.77	47.65	9.75	6.34	13.3	0.00285852	-2.20746
F01.PB8963	57	46	56	282	293	237	1.94	1.4	2.04	9.29	9.2	8.06	0.00918604	2.53602
F01.PB9	873	1147	261	6	0	0	70.93	82.89	22.59	0.54	0	0	2.68361e-08	-8.39928
F01.PB90	1315	3008	5428	27	29	7	103.59	210.78	455.24	2.07	2.13	0.62	0.000327652	-7.10242
F01.PB9078	7	15	9	209	215	179	0.24	0.44	0.32	6.56	6.46	5.8	2.52052e-05	4.51462
F01.PB9106	1	5	0	27	28	28	0.1	0.34	0	1.78	1.75	1.87	0.000927491	4.13101
F01.PB9111	990	1157	1126	196	135	192	34.4	35.85	41.91	6.59	4.33	6.66	0.00115737	-2.45488
F01.PB9113	32	73	48	0	0	0	1.34	2.76	2.19	0	0	0	9.98157e-07
F01.PB9141	21	22	21	237	290	160	1.12	1.05	1.2	12.31	14.27	8.54	0.000327652	3.62536
F01.PB9148	909	987	804	37	50	19	32.26	31.23	30.58	1.29	1.64	0.69	8.56896e-09	-4.46015
F01.PB9156	2927	3361	1370	248	270	371	91.88	94.08	46.12	7.53	7.83	11.65	5.48176e-05	-2.87317
F01.PB9157	34	54	33	478	1121	571	2.31	3.25	2.39	31.47	69.52	38.47	0.000381166	4.40951
F01.PB9159	175	133	170	752	705	553	9.72	6.58	10.08	40.53	35.98	30.62	0.0045174	2.25001
F01.PB9166	95	56	105	1013	855	873	6.73	3.54	7.91	69.64	55.39	61.44	1.01311e-06	3.57947
F01.PB9176	19	48	42	0	0	0	1.24	2.84	2.93	0	0	0	2.11836e-06
F01.PB9192	243	377	0	1266	2395	1523	9.08	12.52	0	45.66	82.26	56.65	6.13134e-05	3.36251
F01.PB9197	4376	4488	5763	323	124	191	255.89	233.68	359.79	18.34	6.66	11.14	1.54625e-08	-4.35751
F01.PB9228	618	717	615	2079	4033	3897	19.84	20.52	21.15	64.51	119.41	124.84	0.000798706	2.5784
F01.PB930	3651	4191	3732	536	515	1019	312.66	319.05	339.9	44.79	40.38	86.92	0.00350692	-2.27905
F01.PB9307	25	25	22	838	213	548	0.79	0.71	0.76	25.34	6.17	17.12	0.000380283	4.64504
F01.PB932	36	88	85	1117	571	790	3.03	6.58	7.6	91.58	43.91	66.15	5.97977e-07	3.76124
F01.PB9326	368	203	317	1325	1788	1299	14.43	7.08	13.28	50.19	64.46	50.71	0.000558131	2.48884
F01.PB933	222	403	381	1428	1972	1981	17.41	28.12	31.82	109.15	141.65	154.81	0.000296863	2.63393
F01.PB9344	56	143	77	277	551	465	2.43	5.53	3.6	11.64	21.98	20.09	0.00550387	2.48505
F01.PB9360	44	68	22	0	0	0	2.27	3.06	1.2	0	0	0	1.29371e-06
F01.PB937	53	92	27	407	367	160	3.93	6.07	2.13	29.41	24.96	11.83	0.00507122	2.68979
F01.PB938	566	737	518	3298	3688	3590	52.5	60.7	51.1	298.62	312.3	331.36	0.000319747	2.75539
F01.PB9388	6	1	3	48	58	39	0.24	0.04	0.13	1.75	2	1.47	0.00117577	4.00631
F01.PB9441	683	1085	711	2796	3535	3783	22.47	31.84	25.06	88.9	107.24	124.15	0.00453595	2.25658
F01.PB9476	24	11	8	123	216	73	0.91	0.39	0.36	4.5	7.48	2.75	0.00918604	3.46098
F01.PB9491	41	46	77	582	427	432	2.53	2.55	5.08	34.85	24.16	26.59	7.04959e-05	3.30012
F01.PB9513	643	506	440	93	73	125	21.46	15.07	15.74	3.01	2.26	4.18	0.0098936	-2.25691
F01.PB9549	84	115	93	666	681	513	4.52	5.48	5.31	34.45	33.39	27.28	0.000315985	2.88053
F01.PB9564	2	18	7	83	131	82	0.15	0.94	0.49	4.69	7.01	4.8	0.00249247	3.74376
F01.PB958	106	152	125	928	726	538	8.22	10.5	10.36	70.19	51.59	41.62	0.000449823	2.71856
F01.PB9581	346	261	151	946	886	999	11.21	7.53	5.23	29.55	26.42	32.22	0.0063815	2.10672
F01.PB9589	210	340	253	1220	1248	1243	8.99	12.98	11.6	50.55	49.19	53.06	0.00106456	2.4257
F01.PB9591	106	166	177	10	1	4	6.27	8.75	11.18	0.57	0.05	0.24	7.75038e-05	-4.74944
F01.PB9614	1601	1197	1249	6182	6206	5334	93.72	62.39	78.06	351.42	333.72	311.32	0.00628261	2.31804
F01.PB9630	320	324	281	1208	1156	1417	10.79	9.73	10.16	39.34	35.92	47.63	0.00277306	2.23169
F01.PB9636	11	25	10	123	109	116	0.4	0.76	0.36	3.96	3.34	3.86	0.00864953	3.16873
F01.PB9641	2	28	11	711	496	202	0.07	0.81	0.38	21.81	14.52	6.4	2.32677e-05	5.37064
F01.PB9642	3965	1758	6224	47940	21709	31061	187.24	73.98	314.25	2193.65	943.2	1462.79	0.00745477	3.19619
F01.PB9646	103	1099	488	8	0	0	5.83	54.94	29.27	0.49	0	0	0.00190832	-7.52927
F01.PB9655	112	113	44	536	769	615	7.76	6.98	3.27	36.05	48.68	42.37	0.000119246	3.07083
F01.PB9657	1029	1520	1733	277	63	313	40.95	53.93	73.83	10.7	2.33	12.46	0.000611507	-2.53944
F01.PB9675	154	124	113	522	730	598	6.29	4.53	4.96	20.62	27.43	24.35	0.00250932	2.44424
F01.PB9686	1060	1500	247	0	4	0	35.72	45.06	8.92	0	0.15	0	4.9091e-07	-9.13135
F01.PB9699	0	0	2	60	488	199	0	0	0.13	3.45	26.33	11.65	0.00440797	8.65986
F01.PB9731	2132	1399	972	262	9	33	146.64	85.64	71.3	17.54	0.6	2.26	5.3625e-05	-3.75529
F01.PB974	1021	1616	788	163	79	84	86.48	121.7	71	13.47	6.12	7.09	1.49103e-05	-3.1786
F01.PB9752	161	60	81	0	5	0	5.26	1.75	2.83	0	0.15	0	0.000237314	-5.68392
F01.PB9753	373	580	329	5	9	16	22.53	31.16	21.23	0.33	0.54	1.01	2.86276e-08	-5.17658
F01.PB9761	7	15	20	119	134	117	0.28	0.55	0.85	4.48	4.78	4.53	0.0043868	3.33162
F01.PB977	11	40	6	566	471	439	1	3.08	0.56	47.67	37.19	37.74	1.54625e-08	4.98837
F01.PB9824	123	159	177	28	0	0	4.31	4.98	6.64	0.95	0	0	0.000954867	-3.91999
F01.PB9827	1200	1368	1199	202	157	260	54.28	55.14	58.02	8.85	6.54	11.73	0.00123133	-2.40643
F01.PB9840	12	64	102	405	450	348	0.53	2.48	4.73	16.92	17.87	14.97	0.000740565	2.94223
F01.PB9844	2911	3042	2711	14411	31895	19829	104.8	97.62	104.54	501.78	1058.42	712.26	0.00451718	3.15064
F01.PB9850	0	47	1	398	347	272	0	1.36	0.06	12.41	10.35	8.78	7.83579e-07	4.77615
F01.PB987	139	166	120	613	593	530	10.62	11.28	9.76	45.6	41.49	40.33	0.00702671	2.24047
F01.PB9876	60	90	140	24	2	0	3.16	4.23	7.89	1.27	0.1	0	0.00791458	-3.36806
F01.PB9881	517	621	558	2490	2390	2055	16.72	17.92	19.35	77.82	71.27	66.32	0.00297609	2.23264
F01.PB9903	178	169	133	679	871	467	10.72	9.06	8.55	39.71	48.15	28.03	0.00451459	2.27912
F01.PB991	50111	8992	29448	55	214	27	3975.73	634.52	2487.13	4.3	15.56	2.13	9.1174e-05	-8.04856
F01.PB993	236	412	242	38	43	36	17.63	27.39	19.26	2.76	2.94	2.68	0.00607967	-2.69555
F01.PB9936	2923	1604	1725	17740	10129	6855	94.56	46.28	59.8	554.68	302.21	221.3	0.00508269	2.63679

## Sheet: Table S7
Table S7. DEGs expressed in cold treated and dark cultured faba bean buds (sample 1) compared with control (sample 0)
Transcript ID	T01 Count	T02 Count	T03 Count	T04 Count	T05 Count	T06 Count	T01 FPKM	T02 FPKM	T03 FPKM	T04 FPKM	T05 FPKM	T06 FPKM	FDR	log2FC
F01.PB100	19869	15557	11317	1630	10868	4466	2374.73	1926.41	1501.3	173.5	1027.43	504.13	0.00960921	-1.7466
F01.PB10006	449	417	211	50	102	70	21.81	20.96	11.16	2.15	3.94	3.26	7.8476e-05	-2.51291
F01.PB10015	231	234	397	90	93	36	15.51	16.31	29.08	5.37	4.94	2.3	0.00210681	-2.2394
F01.PB10017	6	48	15	247	379	315	0.24	1.82	0.61	7.89	10.77	10.78	3.43409e-07	3.54393
F01.PB10039	358	382	685	50	71	79	22.39	24.73	46.69	2.8	3.52	4.68	0.000468707	-3.06549
F01.PB10061	302	254	302	80	137	54	15.76	13.73	17.15	3.71	5.66	2.68	0.00632464	-1.93083
F01.PB10068	698	565	382	55	84	74	46.17	38.7	27.57	3.23	4.39	4.63	2.50003e-08	-3.16988
F01.PB101	2967	1366	1825	178	626	881	333.63	159.19	227.3	17.82	55.72	93.62	0.00742384	-2.07825
F01.PB10105	336	179	156	13	40	6	16.21	8.94	8.16	0.56	1.52	0.27	3.02947e-05	-3.81101
F01.PB10107	1529	1502	1996	538	813	640	57.34	58.29	80.87	17.84	24.05	22.77	0.00414585	-1.57795
F01.PB10113	422	385	302	70	140	119	21.75	20.54	16.9	3.2	5.69	5.81	0.00200352	-1.98391
F01.PB10139	180	313	364	888	2576	1530	6.97	12.51	15.19	30.31	78.33	55.9	0.00453757	2.27208
F01.PB10146	3	3	6	397	965	311	0.28	0.3	0.55	27.84	60.1	23.24	3.90377e-07	6.82334
F01.PB10154	28	2	9	133	102	244	1.37	0.15	0.52	5.73	3.94	11.27	0.00837245	3.45221
F01.PB10162	1393	1466	2198	147	645	195	85.07	92.72	146.17	7.99	31.12	11.33	1.89986e-05	-2.66817
F01.PB10178	41335	28739	28662	449	1522	807	2169.53	1561.61	1634.08	20.88	63.06	40.13	1.0334e-16	-5.41657
F01.PB10190	863	695	335	74	158	52	36.76	30.62	15.48	2.81	5.32	2.13	0.000274443	-3.00095
F01.PB10199	901	646	576	28	267	416	60.5	44.92	42.26	1.7	14.16	26.5	0.00172221	-1.78162
F01.PB1023	533	393	594	135	211	156	45.52	34.76	55.68	10.24	14.24	12.6	0.00213055	-1.8425
F01.PB10244	4422	5153	3755	732	2089	1715	161.09	194.32	147.86	23.61	60.05	59.25	0.00162766	-1.79411
F01.PB10255	218	301	352	854	1079	876	15.65	22.37	27.58	54.36	61.1	59.46	0.00946666	1.45117
F01.PB10260	69	92	84	383	411	306	2.72	3.72	3.56	13.17	12.62	11.3	0.00397398	1.93431
F01.PB1029	143	324	261	830	907	920	14.89	34.86	29.93	76.68	74.46	90.3	0.00300251	1.64519
F01.PB10334	0	0	6	41	222	82	0	0	0.3	1.55	7.47	3.33	0.00600723	5.48753
F01.PB10335	1191	679	541	99	177	314	73.74	43.57	36.5	5.46	8.66	18.45	0.00501039	-2.21629
F01.PB10350	246	170	108	944	715	535	10.36	7.4	4.95	35.15	23.72	21.33	0.00108633	1.85614
F01.PB10363	224	266	348	1079	1211	1112	10.91	13.45	18.39	46.55	46.54	51.33	0.000718068	1.78977
F01.PB10380	593	329	478	112	221	127	37.4	21.49	32.86	6.26	11.01	7.59	0.00256212	-1.8609
F01.PB10400	255	721	953	6223	8359	4365	18.12	52.89	73.78	390.85	467.4	292.53	8.0345e-09	3.03
F01.PB10418	233	89	431	4	8	0	11.16	4.41	22.41	0.17	0.3	0	0.00207533	-6.31228
F01.PB10423	311	279	275	59	85	43	11.77	10.96	11.28	2	2.56	1.56	0.000302281	-2.46075
F01.PB10473	787	1238	1059	6257	6004	5878	31.33	51.02	45.62	220.47	188.62	221.86	1.87075e-05	2.33634
F01.PB10475	593	686	512	186	271	185	26.9	32.21	25.17	7.47	9.7	7.95	0.00302492	-1.71709
F01.PB10479	34	38	49	335	351	232	1.41	1.62	2.18	12.16	11.35	9.02	9.84956e-05	2.68181
F01.PB10495	8492	2309	2299	8	24	36	529.8	149.17	156.3	0.44	1.22	2.13	0.000809133	-7.78113
F01.PB10497	21406	18141	5647	104	653	390	1361.24	1194.5	391.48	5.88	32.81	23.54	1.91339e-05	-5.55114
F01.PB10502	333	1134	116	5657	4777	7018	23.7	83.46	9.06	356.53	268.04	471.92	2.88492e-08	3.28488
F01.PB10512	43	250	200	1841	1331	668	2.44	14.48	12.16	91.05	58.66	35.35	0.00593341	2.72027
F01.PB10516	1404	1837	1619	488	444	341	73.7	99.85	92.35	22.69	18.4	17	2.39208e-05	-2.15926
F01.PB10520	5710	7904	5550	2000	2808	2114	331.11	474.58	350.23	102.82	128.56	116.14	0.00407094	-1.70183
F01.PB10532	151	165	225	611	629	664	5.61	6.37	9.05	20.07	18.41	23.37	0.0075478	1.59106
F01.PB10538	12562	11499	7113	3267	4184	3213	511.9	485.05	313.71	117.86	134.56	124.14	0.00391209	-1.77096
F01.PB10544	4467	6362	8891	47152	32693	42066	272.18	401.35	589.99	2546.64	1572.65	2427.2	0.000228327	2.41372
F01.PB10545	65581	52228	41950	8129	15859	12957	3999.47	3297.81	2786.45	439.46	763.61	748.33	0.000723914	-2.34369
F01.PB10546	4865	2759	3098	6	784	473	199.68	117.24	137.64	0.23	25.41	18.41	2.31353e-08	-3.36111
F01.PB10560	3144	8152	3757	650	481	345	213.22	572.34	278.07	39.11	25.78	22.16	0.00251682	-3.56736
F01.PB10561	666	841	283	20597	27811	18482	26.35	34.46	12.11	720.7	867.63	692.75	3.56491e-16	4.99937
F01.PB10566	2825	4383	3265	1618	953	1082	129.4	207.8	162.11	65.61	34.45	46.97	0.0017738	-1.72277
F01.PB10569	68	213	59	1010	733	607	2.6	8.39	2.44	33.99	21.99	21.88	8.896e-06	2.58361
F01.PB10586	270	294	366	74	109	23	10.82	12.22	15.87	2.63	3.48	0.89	0.000280557	-2.45889
F01.PB10595	4197	5052	5932	1544	941	1304	150.96	188.1	230.54	49.15	26.7	44.47	4.8211e-05	-2.20658
F01.PB1060	595	378	164	6	10	31	59.13	38.91	17.97	0.53	0.79	2.91	0.000257917	-4.74662
F01.PB10600	680	943	518	131	141	200	36.35	52.21	30.11	6.23	5.96	10.14	6.60531e-06	-2.37745
F01.PB10603	1025	740	116	5116	4303	5278	78.5	58.67	9.74	347.43	260.07	382.21	1.88973e-07	2.7855
F01.PB10612	743	1182	368	2374	2702	2455	35.34	58.14	18.97	99.89	101.3	110.53	0.00778921	1.50686
F01.PB10626	881	784	640	267	372	311	32.47	29.91	25.5	8.73	10.84	10.89	0.00734158	-1.5048
F01.PB10627	539	508	596	2087	1907	1826	39.69	38.73	47.99	136.35	110.9	127.25	0.00316576	1.60383
F01.PB10631	1118	927	1480	400	594	324	43.38	37.23	62.09	13.76	18.18	11.94	0.00212511	-1.67792
F01.PB10634	1906	1744	1566	470	318	305	70.25	66.56	62.39	15.35	9.27	10.67	8.30206e-07	-2.46375
F01.PB10662	13480	6563	3557	76	53	131	326.12	164.34	92.65	1.64	1.03	3.01	4.32911e-05	-6.66303
F01.PB10675	3609	3931	5461	71	28	72	87.09	98.16	141.84	1.53	0.54	1.65	3.37537e-26	-6.43157
F01.PB10678	879	1118	988	3978	3505	3033	27.38	36.06	33.23	109.59	86.12	89.6	0.00482015	1.59541
F01.PB10681	1334	1797	954	353	199	306	45.8	63.85	35.39	10.73	5.4	9.99	1.59103e-06	-2.43637
F01.PB1069	662	800	767	3735	3532	3658	68.77	86.1	88.01	344.97	289.98	359.09	0.000106864	2.07611
F01.PB10690	925	1189	2639	11187	9212	4596	26.27	34.97	80.8	280.95	206.39	123.83	0.00730482	2.13708
F01.PB10711	3024	2265	2344	572	631	498	100.44	77.87	84.05	16.81	16.53	15.69	3.35696e-06	-2.3922
F01.PB10713	1860	3375	3842	984	1146	1153	48.47	91.04	107.84	22.68	23.57	28.51	0.00967185	-1.69688
F01.PB10719	1069	502	978	242	206	31	27.9	13.56	27.48	5.6	4.24	0.78	0.000331681	-2.67445
F01.PB10721	110	716	427	1820	2378	2729	3.34	22.32	13.88	48.47	56.48	77.96	1.17588e-05	2.24763
F01.PB10732	1091	1109	996	483	397	430	34.18	35.96	33.68	13.39	9.82	12.77	0.00567849	-1.49634
F01.PB10734	2001	8629	8470	72	164	109	48.86	218	222.59	1.56	3.17	2.54	9.77104e-05	-6.05435
F01.PB1075	180	286	268	94	11	18	15.52	25.54	25.37	7.2	0.75	1.47	6.65665e-05	-2.75812
F01.PB10757	2979	3576	2870	628	889	735	101.43	126.03	105.52	18.93	23.89	23.74	1.29167e-05	-2.2952
F01.PB10774	744	713	690	183	212	154	23.21	23.01	23.22	5.06	5.21	4.55	4.43035e-05	-2.19986
F01.PB10795	4889	6221	6114	1985	3044	1830	144.92	190.86	195.44	52.04	71.17	51.47	0.0093689	-1.57845
F01.PB10808	446	476	472	1777	1495	1531	13.67	15.1	15.61	48.18	36.15	44.51	0.00403075	1.56994
F01.PB10823	690	731	861	313	393	200	19.14	20.98	25.74	7.67	8.61	5.27	0.00519874	-1.58563
F01.PB10824	801	1607	1283	275	213	644	21.28	44.15	36.71	6.47	4.48	16.23	0.00487923	-1.87764
F01.PB10826	158	158	160	1525	2853	1312	4.54	4.7	4.95	38.65	64.48	35.66	6.56463e-08	3.31568
F01.PB10829	700	728	763	307	333	191	17.99	19.37	21.12	6.98	6.75	4.66	0.0035329	-1.64064
F01.PB10859	62	208	339	993	1676	2431	1.57	5.37	9.12	21.88	32.95	57.49	0.00608743	2.83669
F01.PB10874	476	472	413	170	127	133	13.81	14.18	12.92	4.36	2.91	3.66	0.00194081	-1.87068
F01.PB10884	0	4	12	668	1453	578	0	0.18	0.45	20.62	39.97	19.1	7.70914e-12	7.08479
F01.PB10892	335	282	309	1193	1065	938	10.07	8.78	10.02	31.72	25.26	26.75	0.00442436	1.56662
F01.PB10893	7055	7157	8544	1425	2432	1793	176.2	185	229.79	31.47	47.91	42.48	7.82476e-05	-2.25498
F01.PB10912	13932	13917	22684	1787	446	535	325.1	336.08	569.66	36.87	8.21	11.85	8.9889e-10	-4.39092
F01.PB10972	20	53	90	256	324	266	0.62	1.71	2.99	6.98	7.88	7.78	0.00276578	2.12364
F01.PB10975	946	954	878	3521	3590	3009	32.56	33.98	32.63	107.1	97.41	98.1	0.00332955	1.64135
F01.PB10984	735	768	584	247	315	240	22.43	24.26	19.23	6.67	7.58	6.95	0.0043275	-1.60854
F01.PB10987	1455	1024	732	34	4	8	41.96	30.58	22.77	0.87	0.1	0.23	1.54619e-18	-6.28937
F01.PB10996	62	98	64	1070	842	516	2.09	3.42	2.36	31.89	22.38	16.49	2.73472e-06	3.21237
F01.PB11019	183	148	139	33	22	35	4.69	3.91	3.83	0.76	0.45	0.85	0.0011685	-2.57526
F01.PB11027	732	592	252	85	7	0	23.73	19.88	8.83	2.44	0.19	0	1.89058e-05	-4.26578
F01.PB11034	159	296	471	0	16	18	4.6	8.89	14.71	0	0.37	0.52	0.00016505	-5.01981
F01.PB11052	0	95	147	547	670	657	0	2.89	4.63	14.13	15.42	18.18	1.73299e-06	2.70304
F01.PB11131	61	150	206	651	730	755	1.85	4.67	6.67	17.25	17.25	21.46	0.000128771	2.12201
F01.PB11132	1777	1154	1144	292	429	298	42.4	28.5	29.38	6.16	8.07	6.74	1.15905e-05	-2.23453
F01.PB11156	695	121	410	0	5	1	21.34	3.86	13.59	0	0.14	0.05	7.76899e-05	-8.01938
F01.PB11211	381	386	298	16	21	28	9.25	9.7	7.79	0.34	0.4	0.64	8.56365e-11	-4.23821
F01.PB11277	0	216	139	1023	593	840	0	6.98	4.69	28.18	14.57	24.82	0.000215772	2.58474
F01.PB11297	676	949	793	381	227	304	21.64	31.41	27.39	10.78	5.73	9.22	0.00297832	-1.60611
F01.PB11306	200	272	201	740	1005	674	5.73	8.07	6.21	18.7	22.66	18.28	0.00417934	1.6081
F01.PB11317	346	274	231	1354	2664	1672	7.94	6.52	5.7	27.43	48.16	36.35	5.54389e-07	2.49622
F01.PB1133	6586	5403	4092	426	700	440	653.47	555.29	447.69	37.58	54.9	41.27	1.58324e-11	-3.5997
F01.PB11335	2037	1894	1500	737	212	1314	56.31	54.18	44.69	18.01	4.62	34.46	0.00727939	-1.40642
F01.PB11344	315	278	194	74	103	80	8.41	7.69	5.57	1.76	2.18	2.04	0.00981538	-1.84084
F01.PB11352	507	513	488	121	201	167	14.8	15.51	15.36	3.14	4.64	4.63	0.00184532	-1.85876
F01.PB11392	1843	1295	1523	5434	9050	5461	45.31	32.95	40.31	118.03	175.39	127.3	0.00105354	1.84911
F01.PB11396	0	30	158	237	710	440	0	0.72	3.91	4.81	12.84	9.56	0.00734182	2.5754
F01.PB114	371	686	677	12	39	33	32.53	62.29	65.2	0.93	2.7	2.74	5.33114e-11	-4.61726
F01.PB11418	109	96	110	3	19	12	3.81	3.47	4.15	0.09	0.52	0.4	0.000139805	-3.48092
F01.PB11446	1582	799	445	32	22	27	44.97	23.51	13.64	0.8	0.49	0.73	0.000320841	-5.31084
F01.PB11450	2523	3999	2680	1091	956	805	80.24	131.62	91.97	30.69	23.98	24.28	0.000393208	-1.90884
F01.PB11487	1534	895	1023	126	168	101	37.35	22.55	26.83	2.71	3.23	2.35	1.19192e-10	-3.3673
F01.PB11499	210	201	137	712	705	609	5.12	5.07	3.6	15.33	13.54	14.07	0.00441746	1.67077
F01.PB11514	2091	1859	1287	486	681	696	73.37	67.53	48.77	15.09	18.85	23.16	0.00127025	-1.705
F01.PB11527	392	440	238	164	108	94	9.86	11.46	6.45	3.66	2.15	2.24	0.00680672	-1.75222
F01.PB11549	70	129	84	16	1	2	1.92	3.66	2.48	0.39	0.02	0.05	1.31098e-05	-4.06638
F01.PB11564	73	245	109	670	588	671	2.58	8.87	4.12	20.71	16.22	22.22	0.000705358	1.97022
F01.PB11580	7809	6767	5243	1118	843	858	270.9	242.98	196.46	34.32	23.08	28.22	1.93422e-08	-3.01926
F01.PB11582	244	199	169	1101	922	774	6.95	5.87	5.19	27.74	20.72	20.92	0.000231991	1.9769
F01.PB11609	589	731	760	131	161	145	20.32	26.12	28.32	4.01	4.4	4.74	3.89972e-06	-2.48029
F01.PB11611	51	23	38	239	377	165	1.65	0.79	1.35	6.84	9.61	5.07	0.000421195	2.54199
F01.PB11612	628	651	616	289	191	291	18.65	20.01	19.75	7.6	4.47	8.21	0.00847663	-1.49272
F01.PB11647	74	142	241	504	742	389	2.19	4.34	7.68	13.16	17.26	10.9	0.00963275	1.56797
F01.PB1165	15	60	50	251	370	199	1.41	5.58	4.99	20	26.21	16.93	0.000545291	2.4545
F01.PB11658	744	630	649	2424	2455	2571	24.49	21.48	23.08	70.55	63.72	80.23	0.00236314	1.66582
F01.PB11659	150	309	206	87	42	18	5.21	11.11	7.72	2.68	1.17	0.62	0.00095075	-2.39866
F01.PB11670	192	146	101	548	601	468	6.54	5.15	3.72	16.45	16.1	15.08	0.0075897	1.66166
F01.PB11695	62	125	273	0	0	11	1.94	4.03	9.18	0	0	0.35	0.00709085	-5.51319
F01.PB11700	56	64	63	9	0	0	1.93	2.25	2.32	0.28	0	0	2.009e-05	-4.51484
F01.PB1175	14	18	17	398	482	345	1.25	1.71	1.69	31.09	33.47	28.69	3.67165e-11	4.40696
F01.PB11752	194	157	162	35	50	39	6.92	5.8	6.22	1.12	1.41	1.34	0.0040139	-2.28166
F01.PB11763	12	2	5	56	82	65	0.42	0.09	0.21	1.75	2.25	2.15	0.00233785	3.19193
F01.PB11778	153	39	240	606	633	369	5.02	1.35	8.49	17.51	16.33	11.44	0.00707226	1.63762
F01.PB11787	6	3	6	123	84	105	0.2	0.1	0.22	3.68	2.24	3.4	1.80474e-05	4.1696
F01.PB11798	49	63	27	7	10	0	1.46	1.94	0.86	0.21	0.25	0	0.00266937	-3.31925
F01.PB1184	213	159	123	2	37	22	20.14	15.57	12.81	0.17	2.77	1.97	4.35569e-05	-3.2903
F01.PB11843	33	30	44	194	308	172	1.16	1.09	1.66	5.93	8.41	5.65	0.00148265	2.39641
F01.PB11882	96	131	109	434	370	490	3.16	4.46	3.89	12.62	9.59	15.28	0.0082151	1.74124
F01.PB11887	379	308	339	108	113	119	11.62	9.78	11.22	2.93	2.73	3.46	0.0058648	-1.80948
F01.PB11888	160	133	101	428	689	615	5.13	4.41	3.49	12.13	17.42	18.7	0.00135374	1.91285
F01.PB11896	642	950	719	183	227	204	22.03	33.74	26.64	5.55	6.14	6.64	5.77405e-05	-2.13705
F01.PB11907	958	871	524	132	239	183	28.59	26.92	16.88	3.48	5.64	5.2	1.11592e-05	-2.31615
F01.PB11929	114	276	150	42	48	21	3.51	8.76	4.97	1.16	1.18	0.63	0.00756452	-2.52924
F01.PB11940	110	57	78	813	1625	954	3.11	1.66	2.38	20.27	36.13	25.49	1.27462e-11	3.53912
F01.PB11965	607	602	304	30	6	202	19.14	19.65	10.34	0.85	0.15	6.07	6.04201e-05	-2.77271
F01.PB1198	10	22	23	145	323	184	0.96	2.17	2.4	12.19	24.12	16.47	1.59057e-05	3.29988
F01.PB11989	229	238	250	15	131	7	8.02	8.61	9.44	0.47	3.62	0.24	0.000559555	-2.59171
F01.PB12004	57	80	51	433	392	238	1.77	2.57	1.71	11.79	9.52	6.96	0.000690347	2.27093
F01.PB12086	515	846	604	253	408	102	13.43	22.82	16.95	5.83	8.4	2.53	0.00523861	-1.64134
F01.PB121	1648	2090	1720	177	570	292	138.87	182.35	159.03	13.29	37.96	23.31	1.72443e-07	-2.66257
F01.PB12105	127	105	170	32	36	32	2.89	2.47	4.16	0.64	0.65	0.69	0.00887924	-2.24036
F01.PB12122	104	128	193	448	700	447	2.4	3.03	4.78	9.07	12.65	9.72	0.00682725	1.65074
F01.PB12153	4225	1899	2729	1008	19	6	131.54	61.19	91.66	27.75	0.48	0.2	0.000120692	-3.26699
F01.PB12155	642	732	578	276	324	152	19.74	23.3	19.16	7.5	7.86	4.45	0.00495433	-1.62216
F01.PB12196	54	30	18	0	0	0	1.41	0.81	0.51	0	0	0	7.12043e-06	#NAME?
F01.PB12207	40	4	8	137	107	91	1.42	0.15	0.32	4.31	3	3.06	0.00842172	2.48901
F01.PB12221	201	305	210	75	43	66	6.41	10.07	7.24	2.14	1.08	2.01	0.00230078	-2.15144
F01.PB12253	244	238	163	16	39	24	7.09	7.18	5.11	0.43	0.9	0.67	8.90211e-06	-3.27807
F01.PB12270	18	24	23	95	239	156	0.55	0.75	0.75	2.51	5.61	4.41	0.00137498	2.65784
F01.PB12298	1341	1171	1321	353	250	232	38.91	35.15	41.31	9.05	5.74	6.39	1.53129e-06	-2.41384
F01.PB12302	1860	1776	1314	579	500	477	42.16	41.66	32.04	11.61	8.95	10.26	0.000277966	-1.8803
F01.PB12306	38	63	49	20	0	2	1.34	2.33	1.87	0.65	0	0.09	0.00502643	-2.93129
F01.PB12331	377	330	163	86	106	55	11.02	9.97	5.16	2.24	2.46	1.54	0.00283079	-2.04977
F01.PB12362	202	129	252	11	11	14	6.02	3.98	8.07	0.3	0.27	0.42	4.41814e-08	-4.23418
F01.PB12389	180	204	260	757	887	1127	5.33	6.27	8.3	19.81	20.72	31.62	0.000461263	1.88841
F01.PB12400	728	725	780	2912	2762	3041	24.07	24.79	27.83	85.08	71.97	95.25	0.00137327	1.74969
F01.PB12430	126	128	199	507	747	686	4.34	4.56	7.42	15.45	20.27	22.39	0.00122157	1.8602
F01.PB12475	0	0	0	302	585	393	0	0	0	8.86	15.31	12.36	2.53863e-25	Inf
F01.PB12482	779	820	638	81	133	69	26.52	28.87	23.43	2.45	3.59	2.25	1.37445e-09	-3.23349
F01.PB125	50	44	19	31997	65600	37267	5.08	4.7	2.17	2892.23	5270.81	3580.55	2.26993e-38	9.98028
F01.PB12500	2140	3792	2304	411	457	873	75.34	138.17	87.63	12.82	12.69	29.17	3.83665e-05	-2.42874
F01.PB12529	254	189	127	32	57	62	8.86	6.81	4.8	1.01	1.57	2.05	0.00534018	-2.12784
F01.PB1255	524	1028	579	158	338	125	63.15	128.3	77.54	17.02	32.21	14.25	0.0051907	-2.04969
F01.PB1258	11	8	13	847	1178	940	1.05	0.79	1.37	72.15	89.2	85.08	3.37537e-26	6.29382
F01.PB12599	41	121	61	0	0	4	1.14	3.42	1.8	0	0	0.12	5.91743e-05	-5.899
F01.PB12624	58	66	55	466	525	962	1.36	1.6	1.39	9.51	9.57	21.08	0.0027598	3.25713
F01.PB12639	73	244	152	624	806	405	2.01	6.86	4.45	15	17.28	10.45	0.00350704	1.71725
F01.PB12642	20	35	28	616	437	334	0.55	1.01	0.83	14.92	9.44	8.68	1.63093e-08	3.84097
F01.PB12644	16	48	34	222	216	154	0.56	1.7	1.28	6.67	5.78	4.98	0.00287122	2.36154
F01.PB12648	399	237	260	42	66	31	12.17	7.48	8.56	1.15	1.61	0.91	1.19324e-05	-2.94128
F01.PB12661	78	119	166	9	56	0	2.13	3.35	4.86	0.22	1.2	0	0.00307478	-2.86034
F01.PB12692	53	66	64	4	13	11	1.87	2.41	2.44	0.13	0.36	0.37	0.00427076	-2.95362
F01.PB12716	54	41	42	7	0	0	1.65	1.29	1.37	0.21	0	0	7.13691e-05	-4.45546
F01.PB12721	112	186	117	805	634	752	3.56	6.11	4.03	22.58	15.86	22.6	8.16718e-05	2.19679
F01.PB12733	486	249	275	89	143	77	16.94	8.99	10.36	2.74	3.93	2.55	0.00358731	-1.95493
F01.PB12776	45	70	75	314	248	415	1.39	2.23	2.51	8.54	6.02	12.08	0.00179314	2.16174
F01.PB12804	12	15	13	56	152	82	0.38	0.52	0.47	1.56	3.75	2.44	0.00682725	2.59346
F01.PB12812	270	281	267	74	138	43	6.66	7.17	7.09	1.61	2.68	1.01	0.00647558	-1.95815
F01.PB12877	65	48	60	3	2	22	1.89	1.45	1.9	0.09	0.06	0.62	0.00512315	-2.80992
F01.PB12890	71	49	73	194	393	272	2.47	1.78	2.76	5.94	10.71	8.91	0.00799002	1.90314
F01.PB12913	636	313	778	35	57	201	21.36	10.88	28.22	1.04	1.51	6.4	0.00340072	-2.73297
F01.PB12919	1322	1102	802	366	413	280	31.49	27.15	20.57	7.71	7.76	6.34	0.000483138	-1.83426
F01.PB1293	133	269	146	1027	1080	1069	12.07	25.19	14.54	82.33	77.03	91.28	7.93343e-06	2.32073
F01.PB1294	937	861	717	222	318	253	99.95	95.25	84.55	21.13	26.86	25.53	0.000385443	-1.89468
F01.PB12954	1152	1114	1012	334	417	292	34.77	34.8	32.95	8.92	9.93	8.36	0.000323283	-1.88642
F01.PB12978	1053	1236	993	350	360	335	31.02	37.68	31.54	9.12	8.37	9.36	0.000326701	-1.86988
F01.PB1298	1321	1326	1140	409	723	508	132.97	138.26	126.59	36.61	57.53	48.34	0.00946666	-1.44823
F01.PB1303	532	999	911	3288	2645	2879	53.46	103.89	100.82	293.36	209.83	273.07	0.00329168	1.63554
F01.PB13033	343	16	185	749	781	723	12.12	0.61	7.06	23.42	21.77	24.22	0.00112282	1.83066
F01.PB13036	0	19	11	70	84	123	0	0.72	0.45	2.2	2.36	4.14	0.00213467	2.9968
F01.PB1304	28	19	15	773	769	695	2.8	1.97	1.65	68.74	60.79	65.71	3.34747e-17	4.96062
F01.PB13070	204	399	175	925	1660	825	5.91	11.9	5.44	23.59	37.74	22.57	0.000302915	1.8817
F01.PB13118	3	3	11	62	69	37	0.07	0.08	0.28	1.27	1.27	0.82	0.00474298	3.03193
F01.PB13122	469	316	239	15	31	12	15.5	10.81	8.53	0.44	0.81	0.38	5.8182e-11	-4.40454
F01.PB13138	68	207	203	445	773	706	1.89	5.94	6.04	10.87	16.83	18.47	0.00229889	1.76787
F01.PB1315	19	133	28	267	713	327	1.62	11.49	2.63	19.8	46.98	25.85	0.00642362	2.6017
F01.PB13185	21	29	12	178	199	222	0.69	0.98	0.42	5.15	5.13	6.88	0.000101713	3.06967
F01.PB13223	656	518	498	1821	1967	1621	19.69	16.12	16.13	48.35	46.58	46.16	0.00784614	1.47037
F01.PB13225	0	4	0	38	54	52	0	0.11	0	0.84	1.06	1.23	4.95368e-05	4.97131
F01.PB13243	308	309	274	68	85	70	8.21	8.53	7.87	1.6	1.79	1.77	0.000949549	-2.22608
F01.PB13251	64	101	183	417	669	417	2.22	3.61	6.78	12.67	18.11	13.59	0.00245194	1.84479
F01.PB13318	5070	5374	8040	2310	2221	1712	155.45	170.52	265.9	62.64	53.72	49.79	0.00207606	-1.80288
F01.PB13330	10	31	25	932	997	1066	0.29	0.92	0.79	23.69	22.61	29.05	3.7224e-21	5.28164
F01.PB13357	5690	6808	6765	2102	2099	1905	191.56	237.22	245.9	62.6	55.76	60.84	0.00107563	-1.88141
F01.PB1336	608	748	544	27403	22341	19187	69.61	88.72	69.01	2792.8	2022.63	2075.13	6.66371e-16	4.96534
F01.PB13378	184	177	140	47	42	49	5.31	5.28	4.35	1.2	0.96	1.35	0.00941553	-2.06505
F01.PB13381	587	469	613	2062	1918	1616	18.71	15.48	21.08	58.12	48.23	48.84	0.005521	1.51927
F01.PB13385	135	179	141	13	62	0	4.11	5.64	4.65	0.35	1.5	0	0.000504079	-2.95716
F01.PB13390	69	246	30	621	481	495	2.42	8.83	1.15	19.01	13.13	16.25	0.00102671	2.01911
F01.PB1342	218	126	94	23	40	32	18.74	11.22	8.87	1.76	2.72	2.6	0.00329168	-2.43007
F01.PB13421	121	227	94	591	723	423	3.96	7.66	3.31	16.99	18.55	13.04	0.00386097	1.74171
F01.PB1343	40	57	37	1	10	3	3.47	5.12	3.52	0.08	0.69	0.25	0.00145998	-3.56849
F01.PB13440	50	52	24	6	6	5	1.69	1.83	0.88	0.18	0.17	0.18	0.00474298	-3.10147
F01.PB13455	224	104	176	547	734	613	7.22	3.48	6.1	15.55	18.6	18.69	0.0044747	1.67874
F01.PB1347	6414	6229	5516	1332	1611	1070	580.22	583.67	548.65	107.06	115.23	91.54	1.17844e-05	-2.41313
F01.PB13475	917	898	913	291	486	318	29.6	30.01	31.8	8.31	12.39	9.76	0.0049607	-1.56299
F01.PB13479	292	320	233	89	99	74	10.36	11.75	8.93	2.79	2.77	2.49	0.00576174	-1.91569
F01.PB13493	545	630	605	1954	2065	1880	13	15.55	15.52	41.14	38.79	42.48	0.00629678	1.5049
F01.PB13505	240	295	206	902	916	851	8.01	10.19	7.42	26.61	24.1	26.92	0.00341583	1.63236
F01.PB13550	349	393	392	128	149	90	10.88	12.65	13.16	3.53	3.66	2.67	0.00386097	-1.86954
F01.PB13578	112	115	124	598	1245	1022	3.98	4.24	4.74	18.72	34.75	34.28	2.38799e-07	2.78788
F01.PB13589	1295	1118	1306	362	578	375	40.66	36.32	44.24	10.05	14.33	11.17	0.00110183	-1.74669
F01.PB13603	428	459	321	72	133	81	12.58	13.97	10.19	1.89	3.1	2.28	0.000189379	-2.32357
F01.PB13615	0	0	0	383	358	502	0	0	0	8.43	7.03	11.85	3.45405e-25	Inf
F01.PB13622	46	47	22	178	352	298	1.09	1.17	0.56	3.72	6.57	6.69	0.000247904	2.62468
F01.PB13632	222	229	265	1262	1355	1312	7.57	8.08	9.75	38.05	36.43	42.4	1.23592e-05	2.23199
F01.PB13675	1727	1482	1584	502	691	528	60.04	53.34	59.49	15.46	18.96	17.43	0.00136337	-1.71239
F01.PB13677	260	186	126	35	46	41	7.65	5.66	4.01	0.91	1.08	1.15	0.00123835	-2.44537
F01.PB13830	286	255	410	1040	1929	779	9.97	9.19	15.41	31.99	52.9	25.69	0.00869161	1.70136
F01.PB13841	11	0	0	51	21	43	0.41	0	0.03	1.59	0.59	1.45	0.00680672	3.24119
F01.PB13854	0	0	10	109	146	120	0	0	0.32	2.75	3.27	3.23	2.30121e-07	4.93533
F01.PB13865	189	128	136	11	11	0	5.56	3.91	4.33	0.31	0.28	0	6.76472e-08	-4.63992
F01.PB13868	421	249	270	40	59	32	13.73	8.4	9.5	1.15	1.52	0.99	3.07694e-06	-3.08855
F01.PB1389	1149	1007	754	237	352	367	133.51	121.28	97.18	24.57	32.34	40.28	0.00052614	-1.82095
F01.PB13922	118	148	190	17	11	50	2.97	3.83	5.11	0.39	0.23	1.18	0.000600002	-2.71078
F01.PB13936	149	170	117	17	35	33	3.79	4.5	3.22	0.4	0.71	0.82	0.00172421	-2.58466
F01.PB13945	58	90	39	287	401	318	2.04	3.28	1.49	8.95	11.15	10.63	0.00126043	2.20462
F01.PB13994	44	32	74	7	7	0	1.36	1.03	2.48	0.2	0.17	0	0.000949549	-3.71599
F01.PB14003	77	76	37	337	540	483	2.48	2.54	1.31	9.55	13.64	14.67	2.64263e-05	2.62196
F01.PB14009	360	279	206	31	51	42	12.34	9.9	7.62	0.94	1.38	1.36	9.71968e-06	-2.99479
F01.PB1402	51	42	21	308	333	250	4.98	4.29	2.26	26.53	25.46	22.91	8.78579e-05	2.7502
F01.PB14022	227	351	249	12	30	11	5.35	8.56	6.31	0.25	0.56	0.25	2.2656e-09	-4.24161
F01.PB1404	333	228	244	18	66	68	28.09	19.89	22.63	1.35	4.46	5.5	0.000125034	-2.63408
F01.PB14043	210	209	197	1109	903	969	6.5	6.69	6.58	30.35	22.04	28.44	9.7981e-05	2.06422
F01.PB1405	376	492	307	80	68	93	31.16	42.2	27.91	5.87	4.44	7.28	4.95368e-05	-2.48226
F01.PB1407	28	20	32	2	3	4	2.56	1.9	3.21	0.2	0.22	0.41	0.00457452	-3.36815
F01.PB14098	20	7	6	114	120	164	0.66	0.26	0.23	3.27	3.07	5.02	0.000143658	3.40317
F01.PB1412	194	389	219	2074	2634	1938	29.79	61.91	37.75	284.41	320.26	280.65	1.62026e-08	2.82017
F01.PB14126	0	61	77	270	402	230	0	2.01	2.67	7.63	10.14	6.96	0.000386579	2.43616
F01.PB14136	161	129	150	640	761	485	4.56	3.77	4.58	15.99	16.96	13.01	0.00135629	1.86021
F01.PB14137	75	37	31	1821	2003	2009	2.47	1.26	1.12	52.86	51.85	62.51	1.58849e-22	5.14308
F01.PB14206	868	703	232	85	29	17	30.57	25.63	8.82	2.65	0.81	0.57	0.00100562	-3.97005
F01.PB14268	5	6	0	79	52	58	0.13	0.17	0	1.76	1.04	1.4	0.000320841	3.92737
F01.PB14273	147	178	124	31	44	27	4.38	5.49	3.99	0.82	1.03	0.76	0.00403258	-2.37804
F01.PB14283	0	0	27	102	114	89	0	0	0.91	2.77	2.76	2.58	0.000578066	3.20581
F01.PB14324	1099	734	992	145	301	153	32.92	22.77	32.04	3.85	7.12	4.37	1.54504e-06	-2.50058
F01.PB14341	1461	2062	1496	7880	7040	7370	40.66	59.39	44.87	193.85	154.48	194.49	0.00077301	1.93932
F01.PB14370	13	31	34	528	225	508	0.4	0.97	1.09	13.8	5.26	14.24	0.00025175	3.82492
F01.PB14388	269	181	145	0	9	68	7.84	5.47	4.57	0	0.23	1.89	2.23796e-05	-3.07458
F01.PB14395	633	623	592	203	240	199	22.05	22.43	22.25	6.25	6.59	6.57	0.00208992	-1.75283
F01.PB14415	237	263	264	1015	767	853	7.14	8.2	8.56	26.97	18.18	24.3	0.0051907	1.5755
F01.PB1444	320	262	244	58	56	38	30.82	26.14	25.89	4.97	4.26	3.46	8.93041e-05	-2.66988
F01.PB14451	107	88	87	599	591	526	3.01	2.56	2.63	14.8	13.03	13.94	4.9086e-05	2.38557
F01.PB14457	518	640	519	2342	2129	2062	14.68	18.75	15.84	58.61	47.54	55.36	0.00113985	1.74612
F01.PB14472	29	87	46	228	288	397	0.87	2.7	1.48	6	6.74	11.18	0.0011046	2.29047
F01.PB14475	299	194	10	849	859	651	7.8	5.24	0.29	19.6	17.69	16.13	0.000271359	2.03171
F01.PB14480	488	228	258	10	7	31	14.75	7.14	8.43	0.28	0.17	0.89	9.4521e-07	-4.49073
F01.PB14490	154	142	60	320	570	483	5.18	4.96	2.2	9.52	15.09	15.39	0.0076039	1.72814
F01.PB14492	493	173	526	1691	1808	1027	13.94	5.07	16.04	42.25	40.29	27.54	0.00140443	1.67557
F01.PB14497	16	0	0	225	299	101	0.53	0	0	6.56	7.78	3.17	1.22215e-07	5.06177
F01.PB14514	424	298	350	1580	1680	1421	13.91	10.13	12.4	45.83	43.47	44.22	0.000259741	1.90189
F01.PB14517	58	40	27	261	432	429	1.38	0.99	0.69	5.5	8.13	9.71	7.10446e-06	2.95178
F01.PB14542	560	727	638	2283	2296	2060	17.21	23.12	21.17	62.03	55.66	60.01	0.00444714	1.56338
F01.PB1455	1058	664	631	4407	6158	4916	91.6	59.54	59.99	338.91	421.26	402.6	2.96865e-06	2.49134
F01.PB14550	275	224	137	42	0	24	8.23	6.95	4.42	1.13	0	0.69	2.29344e-06	-3.40036
F01.PB14561	128	283	248	4	30	18	4	9.13	8.36	0.14	0.75	0.54	1.63897e-06	-3.94151
F01.PB14563	947	943	630	303	264	487	23.31	24.03	16.7	6.6	5.13	11.39	0.00783321	-1.44046
F01.PB14590	8	506	431	2948	1603	2476	0.23	14.28	12.66	70.99	34.44	63.98	0.000302281	2.68681
F01.PB14602	187	300	115	31	6	3	5.14	8.51	3.39	0.75	0.14	0.09	3.83665e-05	-4.09442
F01.PB14618	1027	1262	1319	631	301	364	29.45	37.46	40.78	15.99	6.8	9.9	0.00135374	-1.67981
F01.PB14672	114	256	178	1236	733	855	3.1	7.21	5.22	29.65	15.69	22.01	0.000547482	2.16119
F01.PB14682	518	671	848	1928	2555	2253	16.82	22.54	29.7	55.34	65.4	69.33	0.00684354	1.48893
F01.PB14706	1514	1267	868	355	670	120	36.95	32	22.8	7.66	12.89	2.79	0.000259741	-1.95479
F01.PB1471	23	8	7	264	252	155	2.31	0.86	0.81	23.16	19.68	14.5	4.56618e-07	3.92376
F01.PB14743	30	14	15	308	235	202	1.07	0.54	0.59	9.53	6.47	6.69	3.36531e-06	3.44895
F01.PB14748	72	52	17	132	303	235	2.16	1.62	0.56	3.48	7.11	6.62	0.00944457	2.02592
F01.PB14780	14	0	0	66	74	27	0.49	0	0	1.95	1.97	0.89	0.00225688	3.35852
F01.PB14833	129	167	103	24	38	21	4.14	5.52	3.55	0.68	0.96	0.64	0.00333675	-2.51038
F01.PB14866	154	410	129	641	964	800	4.79	13.18	4.32	17.58	23.59	23.52	0.00577662	1.57401
F01.PB14872	7	14	30	99	101	130	0.27	0.51	1.12	3.03	2.74	4.25	0.00828471	2.46143
F01.PB14887	56	89	82	277	340	378	1.92	3.18	3.06	8.43	9.22	12.33	0.00590829	1.91194
F01.PB14892	420	311	258	25	114	65	14.51	11.12	9.62	0.76	3.11	2.13	0.000114285	-2.5403
F01.PB14899	12	55	32	240	168	172	0.38	1.73	1.04	6.39	3.99	4.93	0.0035329	2.33842
F01.PB14906	17	30	47	120	191	192	0.45	0.82	1.34	2.78	3.94	4.75	0.00902642	2.17834
F01.PB14922	75	182	97	601	509	426	1.99	4.97	2.76	14.01	10.6	10.65	0.00212441	1.89993
F01.PB14976	1032	1548	1110	164	445	652	28.34	43.97	32.84	3.99	9.64	16.99	0.000748113	-1.75631
F01.PB14980	920	654	514	162	218	174	24.53	18.05	14.77	3.82	4.59	4.4	7.70435e-05	-2.13813
F01.PB14986	151	93	62	13	7	9	3.91	2.48	1.72	0.32	0.15	0.22	7.34568e-05	-3.58524
F01.PB14990	122	163	124	847	738	989	4.12	5.67	4.5	25.18	19.58	31.52	4.52716e-06	2.45202
F01.PB150	1950	1923	1556	23287	28360	21598	214.33	218.91	189.19	2276.6	2463.46	2242.04	4.72544e-09	3.5256
F01.PB15017	58	90	80	12	9	3	1.9	3.02	2.82	0.37	0.25	0.11	0.00038594	-3.4924
F01.PB15021	1093	847	907	157	219	116	38.77	31.11	34.76	4.95	6.15	3.93	6.11298e-08	-2.78105
F01.PB15083	912	1447	561	3155	4289	4964	28.65	47.07	19.02	87.67	106.28	147.88	0.000718068	1.8836
F01.PB1509	1119	1462	1237	4776	4112	4601	102.15	138.27	124.18	387.34	296.58	397.07	0.00551471	1.61015
F01.PB15118	8	52	0	100	134	138	0.27	1.8	0	2.96	3.54	4.38	0.00822414	2.43903
F01.PB15140	16	47	21	324	278	222	0.52	1.58	0.73	9.29	7.11	6.82	1.7303e-05	3.0768
F01.PB15143	329	454	467	1327	1665	1213	9.72	13.85	14.86	34.59	38.69	33.89	0.00519874	1.51058
F01.PB15154	300	275	152	770	1094	736	6.87	6.52	3.77	15.6	19.77	15.99	0.00394737	1.60923
F01.PB1517	1431	1494	1485	723	510	398	156.11	168.84	179.2	70.18	43.99	41.03	0.00189606	-1.6551
F01.PB15171	638	679	519	31	87	49	21.32	23.49	18.73	0.93	2.31	1.56	5.09394e-11	-3.71737
F01.PB15207	770	676	538	2064	2113	2196	23.61	21.46	17.82	55.98	51.11	63.87	0.00887924	1.47283
F01.PB1521	83	59	25	0	13	4	8.38	6.19	2.8	0	1.11	0.44	0.00278734	-3.60302
F01.PB15211	892	809	722	267	345	302	31.52	29.6	27.58	8.36	9.64	10.14	0.00296176	-1.63115
F01.PB15242	68	96	157	772	586	582	1.69	2.46	4.19	16.9	11.45	13.68	2.87388e-05	2.36685
F01.PB1529	551	706	262	0	0	0	96.73	128.48	51.99	0	0	0	5.3462e-16	#NAME?
F01.PB15292	4606	6229	3706	1850	2009	1788	148.8	208.3	129.22	52.88	51.2	54.8	0.00655046	-1.58192
F01.PB15305	6416	3112	3454	20901	19605	30242	206.34	103.58	119.89	594.45	497.31	922.18	0.000409394	2.25479
F01.PB15321	1006	910	768	258	317	211	30.32	28.39	24.97	6.88	7.54	6.03	0.000143241	-2.00546
F01.PB15323	240	213	138	1184	695	981	5.6	5.14	3.47	24.39	12.78	21.7	0.000512486	2.08715
F01.PB15325	145	134	237	42	27	0	4.59	4.39	8.05	1.17	0.68	0	6.65207e-05	-3.16922
F01.PB15339	23	62	28	313	260	468	0.7	1.95	0.92	8.35	6.18	13.4	0.000277966	3.01841
F01.PB15349	236	116	204	789	649	529	6.6	3.37	6.13	19.45	14.27	13.98	0.00682725	1.59894
F01.PB15350	260	294	369	48	14	17	5.94	6.96	9.09	0.98	0.26	0.39	1.80949e-08	-3.74459
F01.PB15372	2518	1704	1376	317	359	253	73.07	51.18	43.05	8.13	8.22	6.96	6.74247e-08	-2.81635
F01.PB154	940	937	1037	382	375	259	89.74	92.71	109	32.45	28.36	23.42	0.00105354	-1.75381
F01.PB1541	214	184	70	685	875	968	17.91	16	6.5	50.91	57.87	76.65	3.82944e-05	2.23383
F01.PB1542	4011	5620	1755	222	207	153	867.18	1259.86	434.74	43.21	35.64	31.29	6.04201e-05	-4.50171
F01.PB15433	0	0	1	56	49	42	0	0	0.03	1.22	0.95	0.99	1.56961e-06	6.91635
F01.PB1545	1405	2330	2065	137395	144976	125708	193.87	333.16	318.17	16908.1	15830.5	16368.4	1.32863e-15	5.90896
F01.PB15467	55	79	72	364	355	359	1.84	2.73	2.59	10.65	9.29	11.29	0.00119514	2.16833
F01.PB15472	145	366	172	1173	832	751	3.42	8.95	4.38	24.45	15.47	16.82	0.000982797	1.80344
F01.PB1549	3551	2617	2541	9273	14392	10040	613.06	468.34	495.42	1431.73	1968.31	1633.08	0.00495433	1.71524
F01.PB15496	0	13	66	233	390	371	0	0.49	2.54	7.25	10.8	12.36	4.89857e-07	3.37713
F01.PB1551	8082	14212	7512	3792	4425	1869	1086.43	1979.75	1126.28	454.49	470.7	237.19	0.00608743	-1.80887
F01.PB15515	14	7	26	116	117	112	0.34	0.19	0.67	2.41	2.16	2.49	0.00405447	2.63592
F01.PB15597	0	1	1	71	80	24	0	0.06	0.07	2.08	2.07	0.75	5.57776e-06	6.17299
F01.PB156	830	599	595	9854	14591	10738	94.33	70.53	74.91	996.92	1311.35	1153.02	3.6169e-12	3.88559
F01.PB15634	120	50	150	763	546	458	3.57	1.54	4.8	20.01	12.78	12.89	0.00011987	2.23565
F01.PB1564	100	0	5	246	625	495	11.52	0	0.73	25	56.44	53.36	2.7658e-05	3.4898
F01.PB15660	0	0	0	60	215	172	0	0	0	1.68	5.32	5.12	1.49285e-08	Inf
F01.PB15696	236	192	208	825	934	820	8.1	6.82	7.71	25.04	25.28	26.68	0.00105354	1.79507
F01.PB157	2964	4898	3104	608	453	276	455.19	779.74	535.13	83.49	55.16	39.97	8.24929e-10	-3.26026
F01.PB15711	75	123	83	18	9	22	2.17	3.7	2.58	0.47	0.2	0.6	0.00312203	-2.69415
F01.PB15743	430	429	241	44	91	63	14.17	14.62	8.56	1.3	2.36	1.97	1.81055e-05	-2.71064
F01.PB15764	170	228	53	500	734	548	4.92	6.8	1.68	12.74	16.69	14.98	0.00340979	1.76474
F01.PB15828	18	21	0	148	212	62	0.6	0.71	0	4.3	5.49	1.93	0.00135374	3.19758
F01.PB15833	1780	1063	1368	271	871	515	60.67	37.49	50.36	8.18	23.41	16.65	0.00361855	-1.60718
F01.PB15847	53	43	52	214	383	357	1.23	1.02	1.3	4.34	6.95	7.79	0.000331681	2.45655
F01.PB15897	162	168	191	693	830	602	4.45	4.79	5.66	16.83	17.97	15.68	0.00157732	1.79047
F01.PB1591	138	230	224	22	59	34	18.15	31.3	32.74	2.57	6.14	4.21	0.000546592	-2.63046
F01.PB15953	50	30	18	711	1069	630	1.38	0.86	0.54	17.38	23.31	16.52	6.15813e-15	4.38743
F01.PB16003	244	189	174	38	21	25	6.03	4.84	4.65	0.83	0.41	0.6	3.4805e-05	-3.05038
F01.PB16016	28	47	39	0	0	3	0.92	1.59	1.35	0	0	0.1	1.4223e-05	-5.35157
F01.PB16023	0	10	35	326	221	166	0	0.33	1.23	9.12	5.51	5	2.43824e-06	3.72337
F01.PB16032	29	28	0	137	223	132	0.83	0.84	0	3.4	4.94	3.53	0.000576889	2.892
F01.PB16080	1495	1297	1296	671	473	472	49.86	44.77	46.67	19.81	12.44	14.94	0.00386097	-1.54906
F01.PB1609	1227	2641	1141	23	337	321	166.08	370.32	172.36	2.89	36.17	41.07	0.00335598	-3.11491
F01.PB161	296	207	171	32	85	42	27.53	19.94	17.5	2.65	6.25	3.69	0.00148542	-2.34416
F01.PB16136	157	252	315	1142	943	820	4.47	7.43	9.65	28.71	21.15	22.12	0.000973854	1.77451
F01.PB16172	2311	1812	2122	0	116	0	54.49	44.21	53.86	0	2.17	0	7.75766e-28	-6.15198
F01.PB1619	1117	1229	1366	4395	4693	4263	171.96	196.09	236.04	604.2	572.01	618.85	0.00464132	1.62013
F01.PB1620	244	306	177	31	62	41	22.73	29.53	18.15	2.57	4.56	3.61	0.000161093	-2.68078
F01.PB16208	59	25	50	0	10	8	1.88	0.83	1.72	0	0.25	0.24	0.00423378	-3.15919
F01.PB16212	41	555	19	1269	1399	1006	1.33	18.33	0.68	35.8	35.2	30.43	9.19808e-06	2.3705
F01.PB16228	17	121	0	394	304	185	0.57	4.03	0.03	11.17	7.68	5.64	0.00571306	2.47666
F01.PB16233	344	234	151	697	976	743	11.64	8.18	5.52	20.82	26	23.78	0.00879627	1.50569
F01.PB16244	86	79	41	492	631	474	2.75	2.62	1.42	13.94	15.94	14.37	4.67357e-06	2.73313
F01.PB1625	18827	16765	6453	590	1324	1379	2509.22	2315.31	958.87	70.1	139.62	173.47	6.48285e-05	-3.88451
F01.PB16251	228	136	223	8	14	10	6.59	4.08	6.95	0.22	0.33	0.29	1.49285e-08	-4.44382
F01.PB16264	30	65	40	1	0	19	0.88	1.96	1.26	0.05	0	0.53	0.00618676	-2.85787
F01.PB16288	34	47	31	314	287	235	1.05	1.52	1.04	8.59	6.99	6.89	0.000168069	2.68085
F01.PB16321	52	21	28	2290	2216	2263	1.75	0.74	1.02	66.86	57.7	70.83	4.94973e-27	5.85674
F01.PB1633	151	39	164	1583	2233	449	30.04	8.04	37.02	280.58	350.15	83.59	0.00977493	3.30239
F01.PB16396	147	87	52	2	1	0	5.23	3.2	1.99	0.07	0.05	0	4.20884e-07	-6.80089
F01.PB16428	136	74	86	1356	1202	758	3.96	2.25	2.7	34.88	27.57	20.92	1.7727e-10	3.25896
F01.PB1644	178	80	93	1776	2644	1787	35.65	16.61	21.22	318.78	419.81	336.75	6.61847e-15	3.91017
F01.PB16452	3738	2056	2095	47	25	23	117.37	66.82	71	1.32	0.64	0.7	1.38554e-16	-6.57703
F01.PB16460	5	52	6	210	204	97	0.16	1.51	0.21	5.23	4.53	2.59	0.000736777	2.79586
F01.PB16514	1502	2086	1677	226	320	199	48.11	69.14	57.95	6.42	8.1	6.06	9.09059e-10	-3.06467
F01.PB1653	5387	6531	12430	309	253	774	912.54	1146.62	2375.03	46.9	34.03	123.53	0.000155702	-4.37436
F01.PB16536	39	36	46	788	669	862	1	0.95	1.27	17.8	13.48	20.9	3.95101e-13	4.05068
F01.PB16558	1	11	0	46	31	38	0.03	0.33	0	1.12	0.68	0.98	0.00924285	3.08411
F01.PB16605	1	5	1	64	36	33	0.04	0.15	0.05	1.42	0.72	0.79	0.000564657	4.05315
F01.PB16606	1924	1432	1349	509	397	426	60.97	46.96	46.13	14.28	9.94	12.82	6.99225e-05	-2.02679
F01.PB16679	708	802	819	237	211	264	19.51	22.88	24.33	5.78	4.59	6.9	0.000304621	-1.91894
F01.PB1669	2529	2501	2783	752	708	922	468.96	480.79	585.24	124.84	104.04	160.99	0.000277226	-1.92216
F01.PB16715	0	3	0	91	240	78	0	0.09	0	2.01	4.71	1.84	9.15558e-06	6.83166
F01.PB16761	57	30	45	380	254	294	1.89	1.05	1.61	11.03	6.58	9.16	0.000168591	2.60794
F01.PB16763	168	147	90	13	10	53	3.89	3.52	2.25	0.28	0.19	1.17	0.00171332	-2.55231
F01.PB16782	48	29	37	0	0	16	1.13	0.71	0.95	0	0	0.37	0.00639789	-2.93318
F01.PB16820	372	409	299	81	183	89	11.46	13.04	9.94	2.22	4.44	2.6	0.00473271	-1.87391
F01.PB16830	60	71	34	361	368	337	1.86	2.27	1.12	9.75	8.87	9.77	0.000210622	2.48154
F01.PB16847	0	0	0	327	54	731	0	0	0	9.38	1.39	22.45	0.0019332	Inf
F01.PB16861	550	469	330	69	180	4	13.84	12.22	8.95	1.54	3.58	0.12	9.76261e-06	-2.73468
F01.PB16867	1164	1220	1243	477	619	355	29.65	32.17	34.11	10.76	12.45	8.59	0.0043275	-1.56802
F01.PB16905	190	504	105	1170	2066	1629	5.43	14.89	3.25	29.5	46.49	44.08	2.42898e-06	2.38497
F01.PB16912	689	930	812	3212	3058	3099	15.82	22.09	20.05	65.16	55.35	67.47	0.00170625	1.72908
F01.PB16930	1444	1055	1059	20	89	124	47.65	36.05	37.72	0.6	2.34	3.88	4.83039e-16	-4.14377
F01.PB16984	1331	1102	922	172	316	346	41.2	35.32	30.81	4.73	7.73	10.16	1.18772e-05	-2.22483
F01.PB1700	6	25	11	13081	10560	9127	0.68	2.93	1.38	1316.13	943.9	974.68	4.22312e-43	9.39276
F01.PB17006	200	425	817	0	0	0	6.27	13.75	27.55	0	0	0	9.74192e-07	#NAME?
F01.PB17015	6525	6744	4432	532	489	640	218.82	234.09	160.47	15.78	12.94	20.35	1.12147e-11	-3.61168
F01.PB1702	95	97	17	316	704	414	15.71	16.62	3.17	46.7	92.19	64.51	3.82763e-05	2.54567
F01.PB17020	5089	4109	5425	22636	14003	18498	157.03	131.23	180.59	617.67	340.83	541.28	0.00986125	1.71124
F01.PB17030	690	859	599	2709	3294	1995	19.13	24.65	17.89	66.35	71.98	52.42	0.00223884	1.65979
F01.PB17045	1345	1649	1841	352	160	406	39.52	50.12	58.31	9.15	3.71	11.33	1.60052e-07	-2.57736
F01.PB17052	136	455	149	0	0	16	4.01	13.86	4.75	0	0	0.47	0.00333675	-5.62296
F01.PB17067	3799	874	7682	20	58	38	90.48	21.56	196.92	0.44	1.1	0.87	0.00639788	-7.01693
F01.PB17077	157	290	298	11	0	0	5.08	9.69	10.4	0.34	0	0	4.88995e-14	-6.25668
F01.PB1709	174	97	108	14	16	48	16.5	9.53	11.25	1.18	1.21	4.35	0.00357927	-2.44559
F01.PB17097	3159	4347	3852	1431	1716	1544	70.79	100.81	92.86	28.34	30.34	32.82	0.00999675	-1.50245
F01.PB1710	946	917	647	13455	15647	11019	90.34	90.69	68.05	1141.44	1180.23	994.31	2.94689e-11	3.77095
F01.PB17128	309	321	227	39	130	33	6.11	6.57	4.83	0.68	2.03	0.62	0.000663351	-2.38003
F01.PB1715	2345	3428	2418	861	550	660	311.31	471.46	357.8	101.89	57.86	82.7	2.4204e-05	-2.18479
F01.PB1716	5240	3371	1495	95	1008	256	440.26	293.36	137.83	7.12	66.94	20.38	0.00981538	-3.19899
F01.PB17203	1062	273	205	1498	1999	1715	20.86	5.56	4.33	25.99	30.94	31.94	0.00499136	1.55105
F01.PB17212	168	226	187	21	150	0	3.13	4.36	3.75	0.35	2.21	0	0.00994823	-2.13443
F01.PB17260	182	112	91	20	28	19	3.75	2.38	2.01	0.38	0.46	0.38	0.0012753	-2.75305
F01.PB1729	1446	1356	1894	21252	12931	37380	140.23	136.19	202.31	1830.99	990.57	3425.1	0.00833833	3.75161
F01.PB17309	104	340	202	1717	1718	1159	1.74	5.89	3.64	25.36	22.65	18.4	2.02345e-07	2.59739
F01.PB17330	423	443	485	1709	1704	1443	8.57	9.29	10.55	30.55	27.18	27.7	0.00259013	1.61871
F01.PB1734	167	217	181	1684	1301	1276	14.09	18.94	16.75	125.53	86.29	101.33	7.85079e-08	2.70147
F01.PB17388	968	863	528	50	0	319	20.74	19.12	12.17	0.96	0	6.49	3.07356e-06	-2.77654
F01.PB1740	283	355	329	1183	1369	1259	23.23	30.16	29.61	86.09	88.65	97.66	0.000952372	1.75349
F01.PB1742	979	967	964	391	448	301	82.87	84.72	89.56	29.45	29.94	24.16	0.00374786	-1.58809
F01.PB17446	234	139	230	29	14	60	4.77	2.93	5.04	0.52	0.23	1.17	0.000189379	-2.71117
F01.PB1745	5330	4889	1315	22953	19734	17456	578.48	549.7	157.93	2216.46	1693.29	1790.1	0.00053614	2.18376
F01.PB17455	585	463	673	316	221	161	9.95	8.15	12.3	4.75	2.96	2.6	0.00979475	-1.52856
F01.PB17458	812	33	115	1355	1638	1668	14.17	0.61	2.17	20.89	22.53	27.62	0.000773765	2.08372
F01.PB17498	304	341	256	1417	1573	900	6.44	7.46	5.83	26.46	26.21	18.05	0.000316753	1.87342
F01.PB1751	441	313	283	28	19	103	42.7	31.42	30.24	2.47	1.51	9.5	2.42768e-06	-2.93198
F01.PB17511	11	13	2	71	169	133	0.25	0.29	0.06	1.36	2.89	2.72	7.42635e-05	3.62335
F01.PB17516	76	182	220	679	534	716	1.34	3.31	4.16	10.54	7.4	11.94	0.00209702	1.79677
F01.PB1756	25640	21068	22922	2697	5119	3134	2919.36	2485.14	2891.48	273.35	460.91	337.11	2.45066e-06	-2.91974
F01.PB17597	637	847	1145	7125	9883	5726	8.85	12.17	17.06	87.35	108.15	75.43	9.74816e-08	2.85554
F01.PB17625	1139	590	625	151	260	176	23.16	12.42	13.67	2.71	4.17	3.4	0.00109313	-2.24116
F01.PB1763	47	267	323	755	1221	636	4.07	23.9	30.61	57.84	83.24	51.88	0.000962905	1.76294
F01.PB17648	7203	8100	4129	1473	1540	959	119.92	139.55	73.83	21.67	20.21	15.16	4.39518e-06	-2.51595
F01.PB1767	3095	2028	3081	0	0	0	171.21	116.2	185.33	0	0	0	2.21398e-56	#NAME?
F01.PB17685	359	444	417	135	90	181	5.45	6.96	6.78	1.81	1.08	2.61	0.0040139	-1.77415
F01.PB1769	5510	3630	3489	62	94	104	336.08	229.25	231.81	3.39	4.57	6.02	1.88399e-25	-5.81561
F01.PB177	496	794	820	52	232	188	71.78	119.07	132.82	6.78	26.57	25.67	8.45004e-06	-2.41551
F01.PB1770	10204	20901	17409	4834	4677	3731	530.22	1124.41	982.43	222.51	191.83	183.68	0.000763479	-2.10293
F01.PB17705	27	89	53	333	374	305	0.45	1.54	0.96	4.92	4.93	4.84	0.000500405	2.35371
F01.PB17729	269	207	159	647	925	561	5.83	4.65	3.71	12.38	15.8	11.54	0.00964531	1.51082
F01.PB1773	54640	54631	83013	15542	20927	10218	2750.07	2846.51	4535.16	692.85	831.35	487.29	0.00146167	-2.30355
F01.PB17743	410	253	418	180	87	70	6.67	4.26	7.29	2.58	1.11	1.09	0.00319086	-1.89594
F01.PB17745	99	76	96	18	14	16	1.8	1.45	1.88	0.3	0.21	0.28	0.00370004	-2.70754
F01.PB17747	29	42	24	201	223	155	0.62	0.92	0.55	3.7	3.66	3.07	0.00294965	2.38025
F01.PB17759	802	1468	1184	201	140	221	18.04	34.16	28.66	4	2.5	4.73	1.48511e-07	-2.81677
F01.PB17763	0	49	0	391	364	234	0	1.03	0	6.95	5.77	4.46	4.00088e-09	4.12931
F01.PB1777	6608	8136	6904	865	517	691	315.58	402.22	357.63	36.62	19.49	31.3	3.35471e-11	-3.58288
F01.PB17852	63	37	231	984	691	1046	1.42	0.86	5.54	19.35	12.13	22.08	5.89921e-06	2.80849
F01.PB17889	112	154	105	443	497	447	2.49	3.55	2.53	8.69	8.7	9.42	0.00927616	1.68226
F01.PB1791	913	2104	2150	6534	5838	6401	67.67	161.41	174.18	429.49	341.55	448.76	0.00528212	1.63971
F01.PB17910	111	66	108	358	609	320	2.58	1.61	2.71	7.36	11.15	7.06	0.00261801	1.91578
F01.PB17924	18115	15134	10900	501	230	470	267.33	231.12	172.65	6.53	2.68	6.59	3.70231e-19	-5.3743
F01.PB17969	1242	1206	627	3738	3987	3373	19.96	20.05	10.83	53.04	50.5	51.42	0.00394839	1.63812
F01.PB1797	4666	5000	6071	1018	1006	953	305.41	338.87	433.43	59.09	52	59.06	1.02425e-06	-2.62732
F01.PB18019	643	731	810	191	272	331	14.67	17.28	19.9	3.86	4.89	7.18	0.00232952	-1.67783
F01.PB1807	5346	4314	3203	964	1538	1002	386.38	322.83	253.09	61.83	87.82	68.56	0.000112925	-2.11291
F01.PB18070	63	27	17	281	246	301	1.45	0.65	0.42	5.65	4.41	6.5	0.000122749	2.76249
F01.PB18071	18667	16950	6076	1054	602	465	237.28	222.95	82.84	11.84	6.03	5.62	1.93583e-05	-4.49384
F01.PB18098	0	0	0	35	78	95	0	0	0	0.67	1.32	1.95	2.6325e-07	Inf
F01.PB181	643	1434	961	3143	3442	4556	63	145.53	103.78	273.78	266.55	422.01	0.00331546	1.66759
F01.PB18109	27	39	16	167	226	164	0.61	0.93	0.39	3.35	4.03	3.53	0.00168677	2.53935
F01.PB1813	6092	3684	5017	16	150	61	350.01	219.14	313.62	0.85	6.83	3.35	1.56481e-27	-6.32363
F01.PB18132	526	76	127	1477	1222	1294	10.83	1.62	2.82	26.84	19.81	25.25	1.23794e-05	2.2592
F01.PB18139	299	242	384	1037	1034	1210	6.75	5.67	9.33	20.7	18.41	25.91	0.00323519	1.60763
F01.PB18151	175	72	0	321	441	310	3.67	1.56	0	5.95	7.29	6.16	0.0056441	1.91316
F01.PB1817	1988	1737	1487	842	1110	257	72.33	65.41	58.44	27.11	31.87	8.89	0.00805954	-1.50558
F01.PB18196	48	53	41	7	13	4	0.81	0.93	0.75	0.11	0.18	0.08	0.00989687	-2.83811
F01.PB18199	15417	21802	14889	2100	5417	2983	340.92	498.92	354.19	41.04	94.48	62.6	2.98721e-05	-2.57015
F01.PB1825	91733	85662	74723	12155	14502	12486	7249.32	7010.46	6468.91	852.74	905.36	933.72	3.46198e-05	-2.91103
F01.PB18276	3	0	3	23	59	72	0.06	0	0.05	0.34	0.75	1.1	0.00106422	4.44878
F01.PB183	5466	5284	6139	17546	31260	23227	676.57	677.66	844.58	1934.79	3060.7	2714.82	0.00434255	1.8483
F01.PB1831	4427	6977	5843	1407	930	1791	248.43	405.35	356.58	69.98	41.23	95.23	3.3064e-05	-2.25136
F01.PB18311	607	649	327	70	152	53	7.47	8.26	4.32	0.77	1.47	0.62	1.82914e-06	-2.79128
F01.PB18314	4	2	4	77	97	201	0.09	0.04	0.09	1.47	1.65	4.12	0.00172421	5.03593
F01.PB18318	292	388	574	37	132	112	5.17	7.11	10.92	0.58	1.84	1.89	0.0015492	-2.41424
F01.PB18335	222	286	445	74	113	86	4.76	6.35	10.28	1.4	1.92	1.77	0.00719706	-2.054
F01.PB1834	4	9	0	53	49	31	0.22	0.52	0	2.63	2.14	1.67	0.00599737	3.15188
F01.PB1836	11460	6795	4391	220	936	719	639.04	392.34	266.25	10.87	41.22	38	9.09093e-05	-3.83193
F01.PB18411	418	112	305	1076	932	806	7.61	2.12	5.98	17.31	13.39	13.92	0.00613348	1.53073
F01.PB18414	6	42	11	118	119	177	0.13	0.91	0.25	2.19	1.97	3.52	0.00316576	2.62039
F01.PB18415	0	9	0	157	134	56	0	0.15	0	2.23	1.7	0.86	5.9392e-06	5.05365
F01.PB18460	0	0	0	20	76	25	0	0	0	0.38	1.25	0.51	0.000688058	Inf
F01.PB18471	313	247	125	10	21	41	6.5	5.3	2.8	0.19	0.35	0.82	2.40807e-05	-3.42768
F01.PB18495	8	19	9	82	159	51	0.16	0.37	0.19	1.38	2.38	0.91	0.00447784	2.7488
F01.PB18505	18	25	24	276	493	293	0.38	0.55	0.54	5.01	7.98	5.72	2.98129e-08	3.73192
F01.PB18530	1062	759	696	112	194	132	19.08	14.12	13.44	1.79	2.76	2.26	1.07537e-07	-2.76169
F01.PB18533	6	13	9	88	117	113	0.12	0.25	0.19	1.41	1.68	1.95	0.000496756	3.28113
F01.PB18545	0	130	26	176	400	354	0	2.26	0.47	2.61	5.29	5.65	0.00618676	2.35085
F01.PB18576	173	202	96	396	1001	591	3.02	3.64	1.81	6.08	13.73	9.76	0.0062353	1.83041
F01.PB18577	3	20	11	99	60	136	0.06	0.37	0.22	1.57	0.86	2.33	0.00499925	2.93486
F01.PB18595	1012	897	1298	10	111	144	20.85	19.14	28.76	0.2	1.82	2.82	6.86207e-14	-3.82625
F01.PB186	209	273	210	970	801	757	17.49	23.63	19.24	71.81	52.8	59.71	0.00319066	1.65477
F01.PB1863	1771	1335	821	383	640	591	141.38	110.41	71.82	27.14	40.36	44.67	0.00977664	-1.5003
F01.PB18635	258	318	294	87	186	0	4.74	6.06	5.81	1.41	2.7	0	0.00590751	-1.99558
F01.PB18645	0	34	6	149	107	78	0	0.66	0.13	2.42	1.56	1.37	0.00227071	2.8528
F01.PB18658	668	938	244	29	40	8	14.5	21.08	5.7	0.56	0.68	0.16	0.000281952	-4.84482
F01.PB1875	4106	5242	3233	1027	2119	977	188.2	248.7	160.62	41.69	76.64	42.44	0.00100308	-1.86855
F01.PB18767	474	366	901	44	71	0	8.94	7.16	18.27	0.74	1.06	0	0.000772992	-4.2447
F01.PB18829	304	291	469	1048	1294	1025	6.49	6.44	10.77	19.75	21.77	20.74	0.00997219	1.42034
F01.PB18858	40	21	18	497	990	493	0.75	0.42	0.37	8.13	14.46	8.67	2.05864e-11	4.39698
F01.PB189	1169	1215	1077	4109	7387	3920	117.87	126.99	119.89	368.46	588.79	373.64	0.000521052	1.90056
F01.PB1891	483	687	487	2042	2054	1923	19.75	29.08	21.53	73.87	66.22	74.48	0.0024523	1.64327
F01.PB18922	871	1660	1295	153	166	657	18.05	35.58	28.85	2.81	2.72	12.92	0.00150987	-2.13156
F01.PB18933	200	105	109	17	28	13	3.24	1.76	1.9	0.24	0.36	0.21	0.000250425	-3.0873
F01.PB18998	14	3	9	74	111	41	0.31	0.08	0.22	1.4	1.86	0.83	0.0048918	2.85604
F01.PB19012	78	141	70	31	3	15	1.65	3.06	1.58	0.59	0.05	0.31	0.00250898	-2.71305
F01.PB1906	2776	2509	2783	545	1104	950	161.87	151.47	176.6	28.17	50.82	52.47	0.000548341	-1.87153
F01.PB19070	475	480	380	42	173	0	9.3	9.73	8.01	0.73	2.67	0	1.76612e-06	-2.98241
F01.PB19122	105	62	66	0	0	0	2.04	1.26	1.38	0	0	0	1.49669e-10	#NAME?
F01.PB1913	2588	1401	2180	14157	16425	6473	198.53	111.3	183.06	963.77	995.13	469.87	0.000479119	2.33152
F01.PB19133	1881	2971	2862	790	1285	1089	34.51	56.39	56.4	12.81	18.58	18.96	0.00740259	-1.52365
F01.PB1915	1733	1163	1707	645	775	537	79.63	55.32	84.99	26.26	28.12	23.38	0.00816161	-1.47314
F01.PB19157	2	3	0	140	42	87	0.04	0.06	0	2.52	0.68	1.68	0.000532199	5.60077
F01.PB1917	1896	1369	1580	271	356	89	134.69	100.72	122.63	17.11	20.02	5.99	1.89433e-09	-3.02738
F01.PB19172	1386	1271	948	0	0	0	18.84	17.88	13.83	0	0	0	2.08096e-48	#NAME?
F01.PB19176	117	37	178	9	1	0	2.47	0.81	4.02	0.18	0.03	0	0.00340832	-5.26055
F01.PB1930	189	100	135	872	653	975	12.42	6.81	9.73	50.85	33.94	60.71	1.19324e-05	2.36412
F01.PB19301	162	96	209	1	78	0	3.24	1.98	4.49	0.02	1.24	0	0.00316576	-2.97165
F01.PB1931	1763	3201	2131	462	1003	482	103.41	194.34	136.04	24.03	46.45	26.77	0.000154183	-2.12884
F01.PB19314	140	277	216	63	45	46	3.03	6.18	5	1.21	0.77	0.95	0.00223333	-2.25244
F01.PB19424	0	0	0	247	203	366	0	0	0	4.14	3.03	6.58	2.2065e-14	Inf
F01.PB19439	71	24	31	553	987	1055	1.54	0.54	0.74	10.49	16.7	21.46	1.81337e-09	4.15099
F01.PB19491	0	0	10	28	41	31	0	0	0.23	0.54	0.71	0.66	0.00959738	3.02307
F01.PB195	463	658	598	78	72	75	46.83	68.94	66.74	7.02	5.76	7.17	1.93422e-08	-3.15062
F01.PB19504	544	658	573	2138	2190	2179	10.55	13.21	11.96	36.64	33.5	40.12	0.00229803	1.65617
F01.PB19506	626	554	352	186	227	154	10.5	9.61	6.34	2.76	3.01	2.46	0.00571691	-1.66135
F01.PB19509	287	290	197	962	984	713	5.32	5.57	3.93	15.76	14.39	12.55	0.005521	1.55709
F01.PB19546	191	116	332	26	18	5	3.8	2.39	7.06	0.46	0.28	0.1	0.00256212	-3.96393
F01.PB19560	553	693	733	18	3	12	11.81	15.32	16.82	0.35	0.05	0.25	3.67071e-23	-6.07294
F01.PB19576	9	22	0	74	112	61	0.19	0.47	0	1.34	1.8	1.19	0.00600719	2.77272
F01.PB19578	93	144	79	753	446	712	1.6	2.55	1.46	11.34	6	11.52	0.000195335	2.41021
F01.PB19591	29	24	23	183	172	321	0.57	0.49	0.48	3.17	2.66	5.96	0.00201661	2.96536
F01.PB19620	35	30	22	0	0	0	0.46	0.41	0.31	0	0	0	1.23285e-06	#NAME?
F01.PB19635	0	0	0	116	398	852	0	0	0	1.4	4.27	10.99	0.000512611	Inf
F01.PB19694	103	85	64	489	568	238	2.32	2	1.56	9.75	10.1	5.1	0.000851637	2.11698
F01.PB1970	2825	2171	1735	33	54	23	169.64	134.97	113.44	1.76	2.56	1.31	6.89948e-29	-6.19014
F01.PB19731	92	60	35	346	525	324	1.81	1.23	0.76	6.02	8.15	6.06	0.000155288	2.44438
F01.PB19739	3942	4455	5677	176	150	184	74.04	86.58	114.57	2.93	2.23	3.28	4.47082e-20	-5.00064
F01.PB19763	47	95	32	0	0	0	0.78	1.64	0.59	0	0	0	3.59066e-06	#NAME?
F01.PB19765	130	102	119	14	47	19	1.91	1.55	1.88	0.19	0.54	0.28	0.00760821	-2.41645
F01.PB19794	140	161	140	0	69	29	2.29	2.74	2.47	0	0.9	0.45	0.00374786	-2.47471
F01.PB198	300	192	287	0	18	185	25.93	17.18	27.22	0	1.27	15.14	0.00986125	-2.0689
F01.PB19806	12	14	13	129	155	107	0.27	0.32	0.32	2.53	2.7	2.24	0.000506862	3.08894
F01.PB19808	490	828	528	6417	6276	3220	9.14	15.98	10.59	105.72	92.26	56.96	4.56618e-07	2.87029
F01.PB19814	167	89	231	4	49	0	3.5	1.93	5.19	0.08	0.82	0	0.0015167	-3.59464
F01.PB19838	85	68	33	647	731	357	1.89	1.57	0.81	12.66	12.78	7.51	3.14416e-07	2.99002
F01.PB19851	996	722	879	112	111	87	13.34	10.01	12.64	1.33	1.17	1.11	1.81705e-10	-3.29375
F01.PB19895	74	77	106	24	15	13	1.29	1.39	1.98	0.37	0.21	0.22	0.00799399	-2.5266
F01.PB19900	3018	2748	1486	581	1372	1035	60.81	57.3	32.19	10.35	21.81	19.8	0.00727939	-1.51227
F01.PB19941	225	150	282	27	0	49	3.28	2.26	4.41	0.36	0	0.69	4.45437e-06	-3.24533
F01.PB1997	5626	6598	9588	1288	1049	919	427.31	518.98	797.04	86.84	62.93	66.13	1.40805e-06	-2.97336
F01.PB19988	18	174	189	0	0	0	0.35	3.53	4	0	0	0	0.000210358	#NAME?
F01.PB19993	183	521	522	12	27	11	3.7	10.87	11.32	0.22	0.44	0.22	2.98721e-05	-4.89915
F01.PB20004	103	67	106	12	26	17	2.18	1.46	2.41	0.23	0.45	0.35	0.00639788	-2.58256
F01.PB2001	1846	1816	1817	97	55	61	80.91	82.36	86.22	3.76	1.92	2.56	3.7224e-21	-4.88943
F01.PB20064	363	184	289	28	43	41	7.25	3.82	6.21	0.51	0.69	0.79	4.18782e-06	-3.1272
F01.PB2009	11797	9473	13507	902	955	716	608.45	505.81	756.48	41.21	38.88	34.99	2.98311e-12	-3.99189
F01.PB20096	38	114	127	18	11	0	0.72	2.23	2.57	0.3	0.17	0	0.00539342	-3.531
F01.PB20106	218	354	149	25	25	75	3.39	5.69	2.48	0.35	0.31	1.12	0.00135989	-2.68746
F01.PB20124	125	159	127	0	2	4	2.09	2.75	2.28	0	0.03	0.06	7.80515e-11	-6.29114
F01.PB20142	231	16	81	799	559	565	4.42	0.33	1.67	13.47	8.41	10.23	7.82476e-05	2.35183
F01.PB20144	101	198	219	684	804	358	2.13	4.32	4.96	12.71	13.32	7.13	0.00768032	1.573
F01.PB2015	3309	5761	5904	621	1634	1021	141.3	254.66	273.01	23.49	55.06	41.33	2.96432e-05	-2.45607
F01.PB2016	71	28	124	835	769	748	4.74	1.96	9.09	49.48	40.58	47.31	4.5332e-09	3.16104
F01.PB20219	6	0	114	619	492	238	0.14	0	2.65	11.74	8.34	4.85	0.000943811	3.19752
F01.PB2023	462	335	284	1267	1914	1511	35.45	26.58	23.86	86.17	115.82	109.58	0.000280557	1.88954
F01.PB2027	277	347	417	2246	2191	1624	11.76	15.24	19.17	84.34	73.32	65.3	4.89337e-06	2.30593
F01.PB2044	2827	3200	2868	835	536	632	129.97	152.28	142.91	34	19.48	27.57	5.05549e-06	-2.35471
F01.PB20449	1926	1667	1531	691	775	688	35.83	32.09	30.6	11.35	11.36	12.15	0.0075478	-1.47167
F01.PB20453	350	500	322	1222	1953	1135	8.15	12.05	8.08	25.14	35.83	25.06	0.00208329	1.6336
F01.PB2047	716	859	828	3280	3869	3100	55.61	69.1	70.41	226.1	237.35	227.81	0.00056923	1.86108
F01.PB20493	300	454	314	225	26	99	5.59	8.73	6.28	3.7	0.38	1.76	0.00487923	-1.77124
F01.PB20509	99	138	128	44	17	28	2.16	3.12	3.01	0.86	0.3	0.6	0.00989687	-2.22613
F01.PB2054	1901	2109	1022	27	57	41	147.98	170.02	87.12	1.87	3.51	3.02	2.42595e-15	-5.56501
F01.PB20600	618	658	350	2873	4115	2013	13.55	14.94	8.26	55.61	71.09	41.84	1.6159e-05	2.22609
F01.PB20620	372	296	146	608	1349	822	5.98	4.94	2.52	8.63	17.08	12.54	0.00716043	1.53153
F01.PB20640	650	971	1117	453	89	217	14.13	21.85	26.13	8.72	1.54	4.49	0.000675055	-2.03244
F01.PB20651	603	690	628	1814	2146	2187	12.45	14.75	13.96	33.1	34.96	42.86	0.00912157	1.45838
F01.PB2067	722	613	574	1921	2572	1876	43.82	38.52	37.94	103.35	123.24	107.82	0.00613348	1.50502
F01.PB20701	436	612	659	1538	3169	2459	8.98	13.05	14.6	27.99	51.44	48.04	0.000506862	1.82231
F01.PB2072	370	571	512	179	177	137	21.34	34.12	32.14	9.15	8.07	7.5	0.00307187	-1.78958
F01.PB20753	155	128	159	21	40	38	3.26	2.78	3.58	0.4	0.67	0.76	0.00386097	-2.39112
F01.PB20784	59	27	40	7	0	10	1.24	0.6	0.91	0.13	0	0.21	0.00474298	-3.01574
F01.PB20791	580	783	929	45	41	52	11.61	16.22	20	0.8	0.66	1	3.7374e-15	-4.26812
F01.PB2081	789	652	429	214	345	170	46.94	40.16	27.77	11.31	16.23	9.59	0.00593931	-1.60557
F01.PB20816	80	57	67	349	391	291	1.8	1.33	1.63	6.91	6.91	6.18	0.00191539	2.1065
F01.PB20832	4	17	37	337	161	318	0.1	0.39	0.88	6.46	2.76	6.52	0.000100635	3.60053
F01.PB20846	543	351	248	75	161	22	11.43	7.65	5.63	1.4	2.68	0.44	0.00142629	-2.43687
F01.PB20854	211	153	132	20	16	15	3.77	2.84	2.55	0.32	0.23	0.27	1.0687e-05	-3.49121
F01.PB20886	584	423	310	88	0	28	11.74	8.82	6.72	1.58	0	0.54	9.12416e-10	-3.64674
F01.PB20900	181	106	217	43	49	19	3.8	2.31	4.89	0.81	0.81	0.39	0.00232384	-2.44526
F01.PB20935	1016	895	432	375	0	187	21.3	19.42	9.75	6.95	0	3.73	0.00487923	-2.1908
F01.PB2099	389	959	864	219	155	133	21.14	53.97	51.04	10.55	6.65	6.85	0.00466229	-2.34887
F01.PB210	1885	1283	1311	116	403	353	229.68	161.97	177.44	12.59	38.84	40.62	2.31975e-07	-2.59826
F01.PB21004	9	13	20	86	106	91	0.22	0.32	0.5	1.68	1.85	1.9	0.00964531	2.51025
F01.PB21019	76	60	61	386	375	594	1.23	1.02	1.07	5.53	4.81	9.15	0.000172046	2.58644
F01.PB21028	296	348	263	1199	1000	1148	5.44	6.61	5.19	19.42	14.46	19.98	0.00211367	1.67782
F01.PB2110	1978	1728	1196	446	679	431	77.92	70.46	50.98	15.55	21.13	16.11	0.000304621	-1.89201
F01.PB21128	248	278	242	70	38	77	4.7	5.44	4.93	1.18	0.57	1.38	0.00111214	-2.23618
F01.PB21135	26	46	46	5	2	1	0.56	1.01	1.07	0.11	0.04	0.02	0.00032756	-4.10285
F01.PB21139	26	32	22	0	9	0	0.52	0.64	0.47	0	0.15	0	0.0044954	-3.5481
F01.PB21224	88	140	88	348	663	391	1.7	2.79	1.83	5.9	10.03	7.12	0.00240713	1.90043
F01.PB21230	45	49	13	201	209	280	0.93	1.05	0.29	3.66	3.4	5.48	0.00104614	2.50278
F01.PB21235	3295	2868	2752	973	1486	1116	66.01	59.46	59.27	17.23	23.47	21.21	0.00644144	-1.55376
F01.PB21241	29	102	87	398	317	379	0.39	1.42	1.26	4.72	3.36	4.83	0.0015792	2.11183
F01.PB21264	13	7	23	93	154	69	0.3	0.17	0.56	1.82	2.68	1.46	0.00526395	2.59811
F01.PB21271	247	449	334	91	104	121	4.24	7.98	6.16	1.39	1.42	1.98	0.00319702	-1.91845
F01.PB21294	101	90	128	13	5	37	1.96	1.82	2.68	0.23	0.08	0.69	0.002086	-2.68462
F01.PB2131	1752	1542	1966	308	473	253	129.61	118.12	159.07	20.22	27.64	17.71	2.93548e-07	-2.60281
F01.PB21320	42	39	73	372	331	303	0.88	0.86	1.64	6.87	5.46	6	0.000236865	2.47509
F01.PB2134	1286	1212	1341	569	488	489	97.68	95.33	111.47	38.36	29.28	35.15	0.00466064	-1.52892
F01.PB21351	254	220	86	23	9	2	4.57	4.1	1.66	0.37	0.14	0.04	3.52728e-05	-4.24624
F01.PB21411	234	376	225	79	81	110	4.51	7.51	4.65	1.34	1.23	2.01	0.00795359	-1.82912
F01.PB21420	195	174	128	602	1531	713	3.64	3.37	2.57	9.94	22.56	12.65	0.00442847	2.2546
F01.PB21441	1191	723	440	103	161	48	23.22	14.59	9.23	1.78	2.47	0.9	0.00115662	-3.17288
F01.PB21455	0	1	0	19	26	22	0	0.03	0	0.28	0.35	0.35	0.000166447	5.86224
F01.PB2153	416	537	485	2366	3090	2640	19.67	26.31	24.88	99.03	115.26	118.24	1.07492e-05	2.26294
F01.PB21534	174	169	125	53	51	11	3.55	3.56	2.73	0.96	0.83	0.22	0.00571691	-2.27834
F01.PB21552	31	69	64	0	0	3	0.59	1.36	1.31	0	0	0.06	7.65965e-07	-5.88112
F01.PB21600	9	17	34	285	340	366	0.17	0.32	0.66	4.55	4.83	6.27	2.88492e-08	3.80548
F01.PB2166	261	189	86	14	26	42	17.04	12.77	6.1	0.82	1.35	2.6	0.00321828	-2.89339
F01.PB21665	24	24	24	4	3	0	0.46	0.48	0.5	0.08	0.05	0	0.00316661	-3.62584
F01.PB2172	2588	2512	1533	175	1431	468	152.91	153.66	98.59	9.16	66.75	26.19	0.000583457	-1.97537
F01.PB21727	0	0	7	48	33	61	0	0	0.18	0.96	0.58	1.3	0.000364076	4.09135
F01.PB21737	532	657	926	175	327	221	10.61	13.54	19.84	3.09	5.15	4.18	0.00196612	-1.8056
F01.PB21748	148	298	405	45	0	0	3.12	6.49	9.15	0.85	0	0	9.17344e-05	-4.42332
F01.PB21757	617	384	619	129	78	175	12.02	7.73	12.96	2.23	1.21	3.24	5.21951e-05	-2.26926
F01.PB21774	344	493	594	0	0	0	7.06	10.45	13.09	0	0	0	1.82189e-28	#NAME?
F01.PB21805	322	285	411	1420	1181	836	6.33	5.79	8.67	24.62	18.28	15.57	0.00527584	1.52226
F01.PB21806	674	1468	743	160	0	28	13.95	31.44	16.54	2.94	0	0.56	2.33345e-05	-4.09176
F01.PB21808	624	490	514	2009	1888	1489	12.91	10.49	11.42	36.7	30.77	29.19	0.00624321	1.50231
F01.PB21822	765	1529	1897	8025	5857	6086	15.04	31.11	40.1	139.39	90.8	113.53	0.000302364	2.02899
F01.PB21836	370	731	401	2451	5083	2704	6.69	13.66	7.79	39.09	72.34	46.3	8.62472e-06	2.51416
F01.PB2185	4393	3776	1853	31	62	24	270.3	240.57	124.19	1.69	3.01	1.4	2.64878e-14	-6.67792
F01.PB21860	12972	14105	6142	406	1490	345	2032.13	2290.07	1080.91	56.88	184.87	50.96	7.50536e-08	-4.18309
F01.PB21879	261	119	141	13	32	47	20.7	9.78	12.25	0.92	2.01	3.53	0.00153863	-2.70317
F01.PB21880	3	10	4	75	46	41	0.32	1.1	0.47	7.09	3.87	4.12	0.00567849	3.04698
F01.PB21896	215	306	295	1087	1041	1087	22.21	32.75	33.65	99.89	85.03	106.15	0.00105354	1.75934
F01.PB21899	530	816	673	2352	2326	1906	53.61	85.49	75.11	211.56	185.98	182.24	0.00778921	1.47901
F01.PB219	2278	2556	2579	359	461	299	236.15	274.47	295.21	33.1	37.78	29.3	4.98698e-09	-2.96982
F01.PB21931	159	157	121	512	841	684	14.14	14.43	11.86	40.34	58.96	57.38	0.000457596	1.99038
F01.PB21942	39	59	47	9	2	0	3.45	5.3	4.52	0.69	0.14	0	0.000302915	-3.92784
F01.PB21954	93	95	59	516	419	471	7.94	8.35	5.5	38.81	28.05	37.73	0.000217492	2.30788
F01.PB21955	410	526	315	0	30	22	33.11	43.99	27.88	0	1.91	1.68	8.65785e-14	-4.84813
F01.PB21969	105	147	161	747	846	598	8.66	12.55	14.56	54.7	55.12	46.66	8.33707e-05	2.16736
F01.PB21982	0	7	0	21	55	21	0	0.77	0	1.76	4.1	1.88	0.00434255	3.53972
F01.PB21988	0	0	0	37	90	102	0	0	0	3.18	6.89	9.36	1.21309e-07	Inf
F01.PB22007	765	898	895	3348	2594	2282	68.71	83.53	88.45	267.21	184.11	193.9	0.00994823	1.46503
F01.PB22013	118	87	86	406	550	353	10.23	7.87	8.19	31.32	37.69	29	0.00251778	1.93142
F01.PB22037	706	674	364	20026	31218	23949	226.84	224.65	138.55	5821.44	7980.97	7201.29	6.27833e-17	5.2046
F01.PB22061	477	426	359	117	158	111	23.4	21.59	19.07	5.07	6.1	5.19	0.00179945	-1.94255
F01.PB22063	983	862	826	224	509	419	56.59	51.39	51.77	11.45	23.17	22.86	0.00994823	-1.45106
F01.PB22076	629	744	511	131	122	160	38.52	47.13	34.08	7.14	5.93	9.28	1.0883e-05	-2.38987
F01.PB22085	691	692	737	195	222	210	30.35	31.47	35.07	7.58	7.7	8.74	0.00026444	-1.98147
F01.PB22086	628	341	526	92	28	40	44.42	24.97	40.66	5.82	1.61	2.73	3.85499e-09	-3.41362
F01.PB22091	270	349	184	111	55	88	12.8	17.12	9.46	4.66	2.06	3.95	0.00748069	-1.84248
F01.PB22108	66	60	55	362	415	427	3.15	2.93	2.83	15.1	15.44	19.08	9.21425e-05	2.51763
F01.PB2211	378	409	288	1048	1220	1389	20.24	22.63	16.76	49.62	51.49	70.33	0.00474352	1.55751
F01.PB22110	630	702	470	48	118	77	42.07	48.54	34.25	2.84	6.22	4.87	2.10447e-08	-3.13751
F01.PB22154	210	229	353	48	86	74	14.28	16.13	26.21	2.9	4.62	4.77	0.00200976	-2.17414
F01.PB22164	303	82	90	1	1	1	17.42	4.88	5.63	0.05	0.05	0.05	0.00150901	-7.50879
F01.PB22173	103	31	102	282	406	285	5.95	1.85	6.41	14.44	18.52	15.6	0.00994823	1.79605
F01.PB22194	474	383	237	80	184	98	31.12	26.04	16.97	4.66	9.54	6.09	0.00503563	-1.84615
F01.PB22198	1090	1295	593	75	150	92	41.01	50.45	24.14	2.5	4.45	3.28	2.61809e-07	-3.47204
F01.PB22221	365	459	381	127	196	105	16.9	22	19.13	5.21	7.16	4.61	0.00700968	-1.74454
F01.PB22230	41	83	43	207	313	341	2.83	5.95	3.24	12.64	17	22.25	0.00273686	2.15167
F01.PB22243	242	440	407	46	43	35	8.5	15.99	15.44	1.43	1.19	1.17	1.15479e-07	-3.36398
F01.PB22260	560	507	545	204	128	130	32.03	30.02	33.91	10.34	5.78	7.04	0.000439623	-2.01233
F01.PB22290	409	454	512	115	162	163	26.01	29.89	35.49	6.48	8.13	9.82	0.0021122	-1.87098
F01.PB22309	356	285	404	97	106	80	26.43	21.91	32.81	6.39	6.22	5.62	0.00107298	-2.12019
F01.PB22316	70	93	123	436	437	460	3.25	4.49	6.19	17.83	15.92	20.15	0.00165534	1.99501
F01.PB22317	153	163	407	755	1156	911	6.94	7.62	19.88	30.14	41.13	38.93	0.00138148	1.70701
F01.PB2233	674	1026	1038	155	219	120	37.62	59.29	62.99	7.67	9.65	6.34	1.36235e-07	-2.72478
F01.PB22339	629	734	731	242	254	205	25.96	31.35	32.63	8.83	8.27	8.01	0.00105876	-1.80794
F01.PB22356	517	690	557	161	127	212	30.66	42.35	35.94	8.46	5.97	11.93	0.000285351	-2.01191
F01.PB22360	181	207	150	37	21	50	6.87	8.14	6.19	1.27	0.63	1.83	0.000994791	-2.4902
F01.PB22365	79	83	39	288	289	284	5.99	6.52	3.24	19.39	17.32	20.39	0.00986125	1.89317
F01.PB22370	567	261	574	2212	2618	1187	41.21	19.65	45.57	142.53	150.14	81.59	0.000514624	1.84482
F01.PB22378	143	77	51	372	293	466	9.16	5.16	3.6	21.11	14.81	28.26	0.00602343	1.88016
F01.PB22383	0	11	11	79	131	46	0	0.73	0.71	4.14	6.14	2.58	0.000936153	3.25283
F01.PB22403	721	570	415	91	220	131	38.59	31.58	24.13	4.31	9.29	6.64	0.000123244	-2.19735
F01.PB22426	1388	1343	1151	7	29	4	87.59	87.77	79.14	0.39	1.48	0.24	3.91891e-32	-6.92277
F01.PB22434	126	200	120	24	37	18	5.06	8.31	5.21	0.85	1.17	0.68	0.000872131	-2.7479
F01.PB22435	95	102	102	414	483	439	6.38	7.09	7.47	24.65	25.61	27.91	0.00242121	1.93414
F01.PB22440	5778	7150	6107	148	299	220	325.44	416.9	374.03	7.41	13.33	11.74	1.05498e-19	-5.0782
F01.PB2245	1722	1004	1666	125	490	582	97.33	58.75	102.41	6.26	21.86	31.16	0.000185765	-2.10337
F01.PB22459	51	130	107	836	632	650	4.05	10.62	9.2	58.15	39.15	48.22	1.57425e-06	2.66143
F01.PB22468	1275	1141	868	119	320	174	47.69	44.16	35.11	3.94	9.45	6.19	1.48511e-07	-2.67909
F01.PB22483	50	46	40	9	8	5	3.08	2.94	2.69	0.49	0.39	0.29	0.00882848	-2.85645
F01.PB22502	83	63	64	15	10	12	5.69	4.48	4.8	0.96	0.56	0.8	0.00618676	-2.70627
F01.PB22511	483	512	444	88	111	64	26.16	28.71	26.14	4.22	4.75	3.28	4.95771e-06	-2.69406
F01.PB22519	1206	618	565	63	130	69	75.22	39.88	38.39	3.51	6.43	4.09	0.000104217	-3.43819
F01.PB22531	104	82	69	6	20	15	4.1	3.34	2.94	0.21	0.62	0.56	0.00262047	-2.88103
F01.PB2254	219	106	180	13	48	54	13.04	6.57	11.72	0.69	2.29	3.08	0.00288073	-2.36306
F01.PB22555	159	210	218	45	54	23	8.54	11.64	12.68	2.14	2.32	1.21	0.000940395	-2.5235
F01.PB22565	540	573	669	208	280	199	38.06	41.81	51.51	13	15.58	13.28	0.0058914	-1.61701
F01.PB2258	525	592	320	60	90	98	37	43.2	24.64	3.75	5.01	6.54	2.57162e-06	-2.7447
F01.PB22588	53	30	64	12	2	7	2.78	1.65	3.66	0.6	0.11	0.38	0.00466937	-2.9821
F01.PB22590	1542	1163	999	37	148	73	72.93	56.98	51.26	1.55	5.52	3.3	1.32863e-15	-4.11345
F01.PB226	785	1261	985	188	161	165	75.26	125.22	104.02	16.02	12.2	14.96	3.74347e-08	-2.7744
F01.PB2261	112	386	680	1612	2227	1286	7.59	26.9	49.83	96.03	118.11	81.76	0.00027685	1.8504
F01.PB22614	1779	1227	1481	316	514	87	80.7	57.63	72.85	12.71	18.44	3.77	5.07833e-07	-2.57685
F01.PB22627	0	0	0	37	30	29	0	0	0	2.46	1.73	2.07	4.25533e-06	Inf
F01.PB22630	200	204	131	65	0	51	8.05	8.51	5.73	2.32	0	1.97	0.00171722	-2.33552
F01.PB2264	603	761	725	110	123	85	43.57	56.92	57.21	7.1	7.06	5.83	3.92307e-08	-2.9521
F01.PB22650	295	210	181	38	62	52	21	15.46	14.11	2.4	3.5	3.55	0.000879788	-2.40108
F01.PB22655	865	601	432	106	243	215	36.17	26.01	19.55	3.92	8.02	8.52	0.000559157	-1.97654
F01.PB2266	12445	7572	8922	1936	3497	989	713.74	449.61	556.66	98.4	158.33	53.77	2.86705e-05	-2.44767
F01.PB22738	100	124	47	6	13	5	4.06	5.21	2.06	0.22	0.42	0.19	8.23121e-05	-3.75675
F01.PB22741	18	0	6	85	58	48	0.65	0	0.24	2.73	1.68	1.65	0.00918369	2.78705
F01.PB22784	539	428	419	163	110	205	19.03	15.65	15.98	5.09	3.06	6.86	0.00397398	-1.72116
F01.PB22788	1691	1691	1934	429	691	382	66.58	68.93	82.35	14.97	21.49	14.27	7.16854e-05	-2.07861
F01.PB2279	783	868	578	151	209	140	54.26	62.29	43.74	9.28	11.44	9.18	7.12043e-06	-2.39041
F01.PB22793	11	23	31	359	490	380	0.83	1.74	2.41	22.42	27.25	25.35	8.9889e-10	3.99198
F01.PB22796	487	520	337	1013	2028	1823	25.62	28.32	19.28	47.15	84.12	90.77	0.00243203	1.62943
F01.PB22804	1627	1898	2994	889	166	485	70.45	85.07	140.38	34.11	5.68	19.94	0.00251682	-2.26366
F01.PB22806	138	180	209	43	60	42	4.87	6.57	7.96	1.34	1.67	1.4	0.0081962	-2.10737
F01.PB22816	25	23	22	206	253	197	1.08	1.03	1.03	7.88	8.62	8.07	8.67893e-05	2.99811
F01.PB2282	920	566	536	18	19	9	58.7	37.39	37.33	1.02	0.97	0.54	4.43332e-18	-5.69634
F01.PB22825	713	660	529	232	292	209	52.37	50.2	42.49	15.12	16.94	14.53	0.0051907	-1.60629
F01.PB22842	493	519	473	1639	1643	1432	26.8	29.21	27.94	78.93	70.5	73.74	0.00922893	1.44428
F01.PB22843	91	102	81	0	0	39	3.57	4.15	3.44	0	0	1.45	0.00109947	-2.91122
F01.PB22844	460	465	365	53	215	90	18.58	19.45	15.98	1.93	6.85	3.45	0.000692322	-2.12952
F01.PB2285	321	330	291	68	51	83	11.74	12.47	11.51	2.22	1.47	2.88	0.00020007	-2.4139
F01.PB22861	28	80	35	395	405	500	1.03	3	1.38	12.6	11.53	17.11	2.3627e-06	2.98136
F01.PB22880	143	134	217	750	508	651	10.6	10.3	17.56	49.19	29.69	45.54	0.00321685	1.7377
F01.PB22909	608	727	879	9	16	8	22.79	28.2	35.59	0.33	0.48	0.3	3.97324e-25	-6.33314
F01.PB22914	89	72	45	258	407	253	4.23	3.55	2.32	10.87	15.28	11.41	0.00682647	1.92028
F01.PB22977	88	123	121	22	24	32	3.39	4.91	5.05	0.75	0.73	1.17	0.00994823	-2.30014
F01.PB23021	0	7	5	52	53	26	0	0.28	0.21	1.72	1.58	0.95	0.00485061	3.19404
F01.PB2303	1651	1935	1618	507	760	534	79.62	96.55	84.6	21.65	28.94	24.4	0.000932196	-1.76956
F01.PB23035	83	117	86	269	613	393	4.83	6.98	5.4	13.7	27.81	21.39	0.00298241	1.90576
F01.PB23045	200	205	192	49	89	31	7.89	8.38	8.2	1.72	2.79	1.19	0.00725676	-2.09232
F01.PB23062	482	432	632	190	46	124	34.65	32.11	49.62	12.13	2.62	8.42	5.56649e-05	-2.2816
F01.PB23082	95	185	151	39	35	23	4.17	8.34	7.16	1.52	1.22	0.96	0.00425585	-2.38527
F01.PB23102	71	83	109	15	5	2	2.51	3.04	4.17	0.47	0.14	0.07	6.63435e-05	-3.79871
F01.PB23113	25	59	69	3	0	8	1.47	3.58	4.4	0.16	0	0.44	0.000410709	-3.92982
F01.PB23128	206	160	78	28	29	40	7.68	6.18	3.14	0.92	0.85	1.41	0.0032922	-2.38387
F01.PB23136	113	162	139	428	894	617	6.88	10.22	9.27	23.11	42.97	35.58	0.00052614	1.97885
F01.PB23154	179	257	283	59	55	35	11.13	16.55	19.18	3.25	2.7	2.06	0.000426967	-2.50993
F01.PB23179	242	299	147	63	18	68	10.19	13.05	6.71	2.38	0.61	2.74	0.000715707	-2.35922
F01.PB232	79	89	85	463	628	353	7.72	9	9.15	40.2	48.48	32.6	0.000212707	2.26519
F01.PB23225	33	83	76	230	386	265	1.24	3.21	3.08	7.61	11.39	9.38	0.00605132	1.94685
F01.PB23247	1110	1054	755	341	270	305	56.87	55.91	42	15.48	10.92	14.81	0.000302281	-1.87436
F01.PB23276	44	35	32	0	8	0	2.47	2.01	1.97	0	0.37	0	0.000489096	-4.19099
F01.PB23286	5	15	14	68	101	78	0.21	0.65	0.63	2.54	3.37	3.12	0.00891795	2.61573
F01.PB23315	181	242	338	12	6	23	6.66	9.22	13.45	0.39	0.17	0.8	5.53072e-09	-4.38666
F01.PB2333	2114	3168	2099	7833	16647	11010	103.09	159.96	111.05	338.27	640.64	508.73	0.000582624	2.01913
F01.PB23331	27	25	68	0	0	0	1.01	0.95	2.73	0	0	0	0.000271359	#NAME?
F01.PB23335	218	216	263	39	96	69	9.12	9.36	11.91	1.44	3.17	2.74	0.00613348	-2.02542
F01.PB23386	244	146	159	700	805	720	10.07	6.24	7.11	25.58	26.23	28.18	0.00146919	1.79888
F01.PB23397	1947	2550	2006	191	161	125	156.68	212.53	176.91	13.7	10.27	9.53	3.10505e-15	-3.99114
F01.PB2344	508	369	208	59	118	123	36.85	27.73	16.52	3.83	6.78	8.45	0.00485061	-2.06663
F01.PB23453	114	51	106	6	8	9	3.18	1.47	3.2	0.17	0.18	0.25	6.36007e-05	-3.78015
F01.PB23476	124	168	73	11	49	0	4.12	5.79	2.61	0.35	1.29	0	0.00108383	-2.9483
F01.PB23480	14	22	21	277	235	106	0.46	0.72	0.73	7.71	5.84	3.17	0.000290712	3.19455
F01.PB23533	2672	7089	6854	282	641	355	79.83	219.15	220.79	7.46	15.12	10.08	0.000105149	-3.96945
F01.PB2355	350	441	343	1072	1366	1351	18.04	23.53	19.19	48.94	55.56	65.96	0.00564506	1.5204
F01.PB23569	368	319	395	1206	1464	1043	10.05	9.01	11.62	29.09	31.49	26.99	0.0044046	1.54067
F01.PB23589	13	0	0	106	134	56	0.35	0	0	2.38	2.69	1.36	1.67675e-05	4.29095
F01.PB2359	2202	958	1571	392	618	339	178.79	80.56	139.9	28.25	39.66	26.11	0.00436064	-2.06084
F01.PB2361	262	209	261	671	858	894	12.49	10.34	13.48	28.31	32.22	40.33	0.00858632	1.50483
F01.PB23644	119	147	70	396	578	357	3.79	4.82	2.41	11.1	14.44	10.72	0.00672686	1.75208
F01.PB23649	432	437	730	180	120	113	15.16	15.87	27.62	5.58	3.32	3.76	0.00126189	-2.17731
F01.PB23653	183	485	150	1110	871	1060	6.34	17.34	5.59	33.89	23.72	34.7	0.0021122	1.70022
F01.PB23655	90	85	58	641	537	334	2.82	2.76	1.98	17.73	13.25	9.93	4.43103e-05	2.47537
F01.PB23666	3	0	0	96	93	113	0.12	0	0	2.83	2.45	3.56	1.61819e-08	6.48104
F01.PB2367	799	420	418	110	45	71	49.11	26.73	27.99	5.99	2.18	4.13	4.64756e-05	-3.03779
F01.PB23686	106	49	62	22	5	10	2.72	1.31	1.71	0.52	0.11	0.26	0.00500139	-2.725
F01.PB2372	165	407	785	2951	3420	2317	10.96	27.96	56.82	173.52	179.07	145.47	1.70594e-06	2.41834
F01.PB23731	187	213	186	609	818	577	5.43	6.39	5.82	15.62	18.7	15.88	0.00913062	1.53712
F01.PB2375	966	758	678	150	555	162	41.87	34.01	31.84	5.78	18.98	6.69	0.00187245	-1.76382
F01.PB23774	69	169	50	423	460	505	2.43	6.11	1.91	13.01	12.64	16.67	0.00108983	2.06682
F01.PB23837	372	473	528	10642	9159	7938	9.19	12.1	14.04	232.17	178.27	185.85	8.11459e-14	4.11063
F01.PB23856	1259	279	813	22	18	18	40.21	9.22	28.02	0.62	0.45	0.55	0.000366096	-5.55469
F01.PB23861	62	224	33	798	892	899	1.84	6.85	1.06	20.78	20.72	25.13	1.23564e-07	2.82055
F01.PB23885	74	70	59	472	437	398	2.63	2.59	2.27	14.73	12.17	13.31	8.89114e-05	2.47056
F01.PB23886	19	0	0	382	376	248	0.55	0	0	9.71	8.53	6.76	1.68348e-13	5.53044
F01.PB23901	26	24	35	0	3	0	0.69	0.68	1	0	0.08	0	9.2151e-05	-5.233
F01.PB23911	1714	1623	1632	515	761	501	54.6	53.53	56.08	14.5	19.13	15.13	0.00131673	-1.726
F01.PB23925	3	6	14	232	90	162	0.08	0.18	0.4	5.25	1.83	3.94	0.000272082	4.1833
F01.PB23928	45	101	29	0	0	11	1.35	3.11	0.92	0	0	0.33	0.00998131	-4.07938
F01.PB23938	657	515	500	132	171	165	17.89	14.51	14.67	3.18	3.67	4.26	0.000302364	-2.05719
F01.PB23957	168	135	101	16	34	34	4.96	4.12	3.21	0.42	0.79	0.95	0.00321704	-2.48661
F01.PB23973	82	44	56	8	0	7	2.23	1.25	1.64	0.19	0	0.2	0.000231991	-3.73411
F01.PB23986	19	18	11	995	1059	899	0.59	0.59	0.37	27.07	25.7	26.25	2.63529e-23	5.72729
F01.PB2399	445	277	255	55	86	77	27.5	17.77	17.17	3.06	4.21	4.56	0.00025175	-2.38665
F01.PB24	907	1389	637	2775	5076	2309	126.32	200.39	99.15	344.64	559.31	303.4	0.00715723	1.53941
F01.PB2401	292	308	222	88	95	64	19.78	21.6	16.41	5.29	5.08	4.1	0.00495433	-1.96349
F01.PB24012	0	0	0	41	33	49	0	0	0	1.11	0.8	1.41	8.56589e-07	Inf
F01.PB24028	246	188	85	0	20	66	8.16	6.43	3.07	0	0.54	2.07	0.00528607	-2.7428
F01.PB24029	418	633	561	95	200	104	14.84	23.25	21.48	2.98	5.62	3.5	9.2151e-05	-2.27771
F01.PB24037	906	869	728	78	105	72	28.64	28.42	24.84	2.2	2.62	2.18	1.62938e-11	-3.53026
F01.PB24062	154	138	137	22	23	25	4.42	4.12	4.23	0.57	0.53	0.68	0.00057109	-2.82938
F01.PB24064	164	136	134	922	836	858	4.93	4.24	4.35	24.42	19.75	24.38	7.97937e-06	2.37889
F01.PB241	569	565	465	231	203	203	52.24	53.67	46.88	18.85	14.73	17.66	0.0097094	-1.53957
F01.PB24106	474	572	364	149	174	130	15.19	18.96	12.58	4.22	4.4	3.95	0.00206855	-1.86402
F01.PB24115	0	0	0	36	78	17	0	0	0	1.12	2.15	0.56	0.000215753	Inf
F01.PB24134	22	22	28	352	349	212	0.66	0.7	0.9	9.22	8.17	5.98	8.84943e-07	3.42313
F01.PB24155	69	130	142	694	1231	569	1.7	3.32	3.79	15.15	23.94	13.33	2.93207e-06	2.60003
F01.PB24166	11072	21879	13813	1272	127	1640	376.98	771.06	507.88	38.32	3.43	52.95	1.04762e-08	-4.08201
F01.PB24173	144	226	307	926	783	838	4.63	7.53	10.67	26.33	19.84	25.53	0.00231148	1.68701
F01.PB24188	5314	12423	8419	548	195	239	129.56	313.47	221	11.82	3.76	5.54	2.842e-08	-4.93002
F01.PB24193	242	132	304	0	118	0	6.04	3.42	8.16	0	2.33	0	0.0058623	-2.93383
F01.PB2420	870	858	419	99	18	85	48.82	49.86	25.59	4.94	0.81	4.53	6.14238e-08	-3.55538
F01.PB24206	0	15	0	34	110	48	0	0.41	0	0.77	2.24	1.19	0.00713173	3.4263
F01.PB24215	149	242	210	62	50	53	4.26	7.16	6.47	1.57	1.13	1.44	0.00577848	-2.07937
F01.PB24279	118	139	103	806	662	608	3.73	4.58	3.52	22.54	16.5	18.22	3.74514e-05	2.31427
F01.PB243	783	771	626	342	291	272	73.09	74.55	64.31	28.43	21.52	24.07	0.00833384	-1.48164
F01.PB24300	36	27	53	194	234	189	1.1	0.86	1.74	5.21	5.6	5.44	0.0055813	2.16961
F01.PB24325	20	42	37	241	354	312	0.59	1.25	1.15	6.11	8.02	8.5	1.93583e-05	2.96057
F01.PB24337	53	113	82	17	18	6	1.79	3.96	3.01	0.53	0.48	0.22	0.00321828	-2.85278
F01.PB24338	575	665	453	60	343	122	13.56	16.22	11.48	1.26	6.39	2.73	0.000865664	-1.98195
F01.PB24342	528	526	391	126	163	144	20	20.6	16	4.24	4.88	5.18	0.000994791	-1.96043
F01.PB24351	3716	3710	4865	297	1050	789	126.82	131.05	179.26	8.99	28.27	25.54	1.65874e-07	-2.78178
F01.PB2436	5	16	46	177	179	88	0.35	1.02	2.97	9.29	8.39	4.98	0.00386688	2.45108
F01.PB24397	4	0	4	71	35	47	0.1	0	0.13	1.5	0.67	1.08	0.000375498	4.04745
F01.PB24401	2194	1817	2084	654	834	608	55.98	47.99	57.26	14.77	16.78	14.71	0.000952372	-1.77609
F01.PB24435	95	102	117	0	0	0	2.29	2.56	3.05	0	0	0	1.97508e-12	#NAME?
F01.PB24497	9	10	12	121	105	140	0.32	0.36	0.46	3.7	2.84	4.57	0.000230539	3.35191
F01.PB245	15	28	121	263	340	222	1.66	3.06	13.96	24.31	27.94	21.84	0.00374641	2.05212
F01.PB24506	742	529	381	151	231	185	27.4	20.22	15.21	4.93	6.73	6.48	0.00245738	-1.76754
F01.PB24519	87	103	102	548	557	512	2.01	2.47	2.53	11.17	10.14	11.21	0.000170989	2.24577
F01.PB2453	181	218	157	474	911	617	10.17	12.7	9.57	23.59	40.36	32.78	0.00593454	1.60552
F01.PB2454	40	402	426	1708	3461	1434	3.03	31.44	35.24	114.46	206.43	102.51	0.000478223	2.64073
F01.PB24540	1434	1815	1553	805	571	288	49.85	65.3	58.31	24.76	15.66	9.5	0.00092025	-1.75993
F01.PB24543	611	802	736	136	421	162	14.44	19.61	18.72	2.84	7.84	3.64	0.00100158	-1.86426
F01.PB24550	102	120	81	516	633	517	3.18	3.89	2.72	14.22	15.57	15.27	0.000168733	2.23485
F01.PB24590	100	91	60	332	547	298	3.09	2.93	2.02	9.05	13.31	8.73	0.00248599	1.9851
F01.PB24596	771	1439	1434	184	243	411	20.97	40.48	41.98	4.42	5.22	10.61	0.000227119	-2.3247
F01.PB24629	60	85	88	363	559	514	1.41	2.06	2.23	7.51	10.33	11.43	9.26404e-05	2.39004
F01.PB24635	67	52	95	0	0	3	1.86	1.5	2.84	0	0	0.08	4.98565e-08	-6.26858
F01.PB24645	15	13	25	287	236	335	0.37	0.35	0.68	6.33	4.65	7.92	1.07958e-07	3.80285
F01.PB24650	177	169	123	47	49	31	4.72	4.67	3.55	1.12	1.04	0.79	0.00994823	-2.11403
F01.PB24687	44	43	71	235	635	510	1.38	1.38	2.37	6.35	15.33	14.81	0.000285351	2.87166
F01.PB2469	2276	2331	2494	995	993	840	102.59	108.77	121.82	39.73	35.33	35.9	0.00523861	-1.55456
F01.PB24711	772	379	349	50	84	94	24.04	12.22	11.72	1.39	2.08	2.78	0.00141334	-2.92733
F01.PB24729	0	0	15	223	264	189	0	0	0.51	6.05	6.39	5.5	1.84489e-10	5.19738
F01.PB24757	5	0	0	219	264	219	0.16	0	0	5.83	6.26	6.25	5.06914e-14	6.94144
F01.PB24769	16	47	10	185	163	183	0.55	1.6	0.38	5.31	4.16	5.6	0.00119112	2.66792
F01.PB24773	132	107	81	22	10	16	3.27	2.73	2.15	0.5	0.2	0.39	0.000948858	-2.91937
F01.PB24795	213	243	196	37	72	39	5.49	6.5	5.45	0.84	1.46	0.96	0.00123754	-2.39405
F01.PB24818	103	109	136	16	0	10	3.31	3.62	4.72	0.46	0	0.33	8.33687e-06	-3.89016
F01.PB24821	35	7	2	309	99	232	0.79	0.17	0.06	6.04	1.74	4.88	0.00459074	3.71661
F01.PB24831	0	12	8	101	89	135	0	0.42	0.3	2.89	2.27	4.12	5.85647e-05	3.81385
F01.PB24839	0	139	440	2832	1857	2129	0	4.06	13.4	70.65	41.34	56.97	1.45892e-08	3.31062
F01.PB24878	107	55	110	307	474	352	2.57	1.37	2.85	6.55	9	8.05	0.00650125	1.81393
F01.PB24879	334	162	100	11	23	7	7.77	3.9	2.5	0.23	0.43	0.16	0.00393616	-4.12593
F01.PB24906	963	673	724	82	164	113	27.9	20.2	22.62	2.12	3.76	3.13	1.84398e-08	-2.9608
F01.PB24919	481	326	320	23	160	0	14.64	10.28	10.52	0.64	3.86	0	5.31203e-06	-2.98694
F01.PB24934	1812	903	1450	42	147	33	46.38	23.93	39.98	0.97	2.98	0.81	8.81689e-11	-4.53701
F01.PB24973	380	606	991	2951	6354	2460	12.34	20.34	34.7	84.64	162.52	75.63	0.00518876	2.28275
F01.PB24980	8	8	13	63	99	66	0.22	0.21	0.37	1.4	1.96	1.58	0.00730746	2.72017
F01.PB2502	1796	2294	2034	131	307	206	75.13	99.32	92.08	4.85	10.16	8.2	3.90004e-12	-3.50102
F01.PB25027	94	89	52	24	6	2	3.2	3.15	1.9	0.74	0.17	0.07	0.00136276	-3.0702
F01.PB25028	55	206	85	602	978	679	1.48	5.69	2.45	14.22	20.61	17.2	5.89921e-06	2.47018
F01.PB25053	245	177	206	50	49	54	7.81	5.83	7.09	1.41	1.25	1.64	0.00231063	-2.24997
F01.PB25089	2149	1333	1428	120	116	66	29.58	18.99	21.08	1.47	1.27	0.87	6.19574e-17	-4.25575
F01.PB2510	1878	2317	1739	33	212	160	115.77	147.89	116.79	1.8	10.32	9.34	5.8055e-16	-4.12626
F01.PB25149	2901	76	1538	12985	7879	15352	73.65	2.02	42.06	291.33	157.73	369.6	0.000927869	2.82004
F01.PB25151	3686	1952	5252	89	151	87	62.93	34.5	96.3	1.35	2.04	1.42	4.14956e-06	-5.32266
F01.PB25154	120	658	228	1057	1422	1215	1.53	8.64	3.1	11.85	14.22	14.63	0.00216185	1.65405
F01.PB2518	200	441	493	82	74	104	13.39	30.45	35.92	4.87	3.94	6.56	0.00635672	-2.33812
F01.PB25200	1015	702	533	204	287	125	14.83	10.62	8.36	2.64	3.32	1.75	8.93691e-05	-2.11631
F01.PB25217	5717	3292	4225	132	252	192	104.99	62.57	83.37	2.15	3.66	3.35	4.43332e-18	-4.76127
F01.PB2523	1414	1600	1421	612	712	539	56.51	66.2	61.45	21.65	22.45	20.42	0.00717044	-1.4824
F01.PB25230	917	713	808	172	182	165	10.6	8.53	10.02	1.76	1.66	1.82	2.45066e-06	-2.4543
F01.PB25253	483	450	855	12	187	78	5.8	5.6	11.02	0.14	1.77	0.89	0.00102234	-3.00423
F01.PB25256	1539	1315	1206	183	176	171	28.35	25.07	23.88	2.99	2.56	2.99	2.05664e-10	-3.15222
F01.PB25266	9	4	6	60	77	42	0.18	0.09	0.13	0.98	1.12	0.74	0.00518876	2.99204
F01.PB25270	1181	62	43	15313	4915	14784	14.68	0.81	0.58	168.03	48.15	174.36	0.000602006	4.63052
F01.PB25271	1157	680	1491	14	581	172	23.55	14.33	32.63	0.26	9.33	3.32	0.00787947	-2.45163
F01.PB25291	24	55	152	2062	1675	3908	0.51	1.19	3.38	37.73	27.35	76.76	0.000255282	4.83674
F01.PB25331	5506	8101	19093	120	79	379	87.83	133.73	327	1.69	1	5.75	0.00131576	-5.99923
F01.PB25349	0	0	0	67	77	42	0	0	0	1.29	1.32	0.86	3.10945e-08	Inf
F01.PB25351	136	107	195	12	13	38	3.13	2.55	4.8	0.25	0.24	0.83	0.00022591	-2.97941
F01.PB25379	149	167	88	7	5	6	1.95	2.26	1.24	0.09	0.05	0.08	9.761e-08	-4.68322
F01.PB2538	352	381	331	1475	1540	1331	21.67	24.24	22.2	80.32	74.66	77.4	0.000585006	1.80751
F01.PB25432	226	187	172	1	13	2	2.8	2.4	2.29	0.01	0.14	0.03	4.93536e-11	-5.53318
F01.PB25437	4911	4305	1982	315	976	606	104.58	94.86	45.4	5.94	16.4	12.25	0.000284684	-2.80633
F01.PB25514	101	73	94	569	416	720	2.17	1.62	2.15	10.72	6.99	14.55	0.000272127	2.47619
F01.PB25529	0	19	117	256	349	390	0	0.34	2.14	3.86	4.69	6.31	8.78579e-05	2.60337
F01.PB2553	134	111	141	514	522	518	9.04	7.8	10.38	30.77	27.85	33.13	0.00390613	1.78795
F01.PB25566	37	62	44	10	3	0	0.75	1.3	0.95	0.18	0.05	0	0.000693957	-3.6763
F01.PB25572	195	559	799	2359	3092	1487	3.38	10.03	14.88	36.1	42.24	24.45	0.000230592	1.88937
F01.PB25589	203	336	617	38	6	26	3.96	6.78	12.92	0.66	0.1	0.49	0.00259013	-4.22639
F01.PB25641	0	130	0	1000	745	857	0	2.52	0	16.46	10.94	15.15	4.73528e-14	4.14198
F01.PB25648	15	21	6	92	126	91	0.27	0.38	0.13	1.41	1.71	1.49	0.00535934	2.65909
F01.PB25660	126	114	105	501	943	390	1.97	1.84	1.77	6.89	11.56	5.76	0.000889927	2.14557
F01.PB25689	233	251	456	979	1003	1031	2.82	3.14	5.91	10.44	9.56	11.82	0.00934526	1.44869
F01.PB257	4853	4318	5546	70826	80247	64772	483.9	445.93	609.81	6278.51	6323.84	6104.53	5.59756e-08	3.64149
F01.PB25731	268	212	180	809	822	663	5.54	4.54	4.01	14.75	13.37	12.98	0.00605132	1.57676
F01.PB25772	41	26	38	288	363	181	0.84	0.56	0.84	5.18	5.83	3.5	0.000111329	2.73475
F01.PB25782	9196	4807	5744	1908	572	835	191.05	103.35	128.32	35.04	9.38	16.46	1.74473e-05	-2.75756
F01.PB25820	488	484	42	1692	1403	897	6.77	6.94	0.63	20.71	15.33	11.8	0.00834982	1.77532
F01.PB25824	741	627	562	196	254	224	14.51	12.7	11.83	3.39	3.93	4.17	0.00198958	-1.74135
F01.PB25843	338	230	227	23	123	75	6.09	4.29	4.39	0.37	1.75	1.28	0.00309514	-2.11001
F01.PB25888	29	11	43	227	191	206	0.46	0.19	0.72	3.11	2.34	3.04	0.000512486	2.6818
F01.PB25895	46	12	0	480	847	666	0.83	0.23	0	7.54	11.86	11.23	5.84735e-16	4.89917
F01.PB25920	21	21	40	146	161	173	0.41	0.43	0.82	2.43	2.39	3.11	0.00601416	2.31811
F01.PB25930	176	88	199	15	23	16	3.54	1.83	4.3	0.27	0.38	0.32	7.02396e-05	-3.34966
F01.PB25944	604	460	440	244	205	63	8.45	6.67	6.62	3.02	2.27	0.85	0.00291577	-1.79823
F01.PB25945	1485	1357	1110	377	444	637	25.88	24.47	20.79	5.81	6.11	10.53	0.00181474	-1.63791
F01.PB25959	727	680	690	310	354	91	15.34	14.85	15.65	5.78	5.9	1.82	0.00227071	-1.73714
F01.PB25960	4904	2269	2360	776	416	475	88.51	42.39	45.76	12.39	5.93	8.14	0.00259013	-2.70892
F01.PB25979	57	0	10	124	223	169	0.99	0	0.2	1.89	3.03	2.77	0.000994153	2.72638
F01.PB25999	1160	1002	1066	28037	39170	16895	23.53	21.03	23.24	502.17	626.09	324.93	4.66723e-13	4.44658
F01.PB26003	23	11	19	86	136	129	0.54	0.28	0.5	1.78	2.5	2.86	0.00668377	2.49837
F01.PB2603	1654	1873	2316	1028	401	861	112.81	132.25	172.36	62.16	21.6	55.61	0.00406925	-1.5378
F01.PB26048	91	61	81	423	340	212	1.86	1.3	1.78	7.63	5.47	4.1	0.00885657	1.83474
F01.PB26067	0	0	0	68	47	53	0	0	0	1.15	0.72	0.97	7.28408e-08	Inf
F01.PB2607	263	352	288	1677	2265	2616	13.72	19.03	16.34	77.46	93.22	129.24	1.48511e-07	2.64515
F01.PB2609	1407	1213	931	288	346	345	76.24	68.04	54.86	13.87	14.82	17.75	4.9086e-05	-2.07302
F01.PB26119	262	542	0	1725	1537	947	5.48	11.69	0	31.79	25.28	18.73	0.00073811	2.1856
F01.PB26125	91	238	85	32	0	0	1.34	3.59	1.34	0.41	0	0	0.00988075	-3.8509
F01.PB26136	175	186	214	664	892	811	3.25	3.58	4.27	10.87	13.04	14.27	0.0010742	1.81049
F01.PB26143	0	0	2	21	21	27	0	0	0.06	0.41	0.38	0.57	0.000504079	4.839
F01.PB26146	22	6	0	231	436	635	0.44	0.14	0	4.01	6.74	11.8	3.52728e-05	5.36643
F01.PB26191	530	402	412	129	251	134	14.75	11.59	12.39	3.18	5.51	3.55	0.00994739	-1.64194
F01.PB26194	93	136	157	444	606	469	1.77	2.7	3.21	7.48	9.09	8.48	0.0051031	1.73442
F01.PB2620	844	874	675	256	411	212	36.08	38.64	31.22	9.7	13.88	8.59	0.00227071	-1.695
F01.PB26228	295	496	433	149	161	124	4.43	7.71	6.98	1.99	1.91	1.78	0.0066357	-1.72844
F01.PB26230	325	232	354	90	113	96	4.95	3.66	5.79	1.21	1.36	1.39	0.00723457	-1.84094
F01.PB26241	1587	893	1145	43	20	11	30.8	17.94	23.89	0.74	0.31	0.2	4.66859e-21	-5.82855
F01.PB26255	21	0	9	203	184	203	0.41	0	0.19	3.38	2.74	3.63	4.73412e-07	4.09187
F01.PB2629	265	225	76	55	5	11	12.53	11.02	3.91	2.33	0.22	0.5	0.00516235	-3.14808
F01.PB26311	249	373	224	28	49	64	5.31	8.2	5.12	0.53	0.83	1.3	3.22823e-05	-2.79201
F01.PB26321	353	235	147	52	73	59	5.77	3.99	2.58	0.75	0.95	0.92	0.00281791	-2.21769
F01.PB26335	34	75	62	252	363	154	0.64	1.43	1.23	4.1	5.26	2.69	0.00981538	1.90613
F01.PB26342	478	364	300	109	136	129	9.4	7.4	6.34	1.9	2.12	2.41	0.00417934	-1.82726
F01.PB26366	244	179	214	6	132	41	4.93	3.76	4.66	0.11	2.1	0.8	0.00590829	-2.15004
F01.PB26373	203	157	219	56	5	24	3.53	2.83	4.09	0.87	0.07	0.41	7.05154e-05	-2.93336
F01.PB26399	196	196	87	0	76	0	3.66	3.79	1.75	0	1.12	0	0.000994791	-3.04274
F01.PB26418	1011	780	682	316	221	229	19.45	15.53	14.11	5.39	3.37	4.18	0.000318383	-1.89538
F01.PB26492	0	0	0	255	171	244	0	0	0	4.39	2.64	4.51	3.34747e-17	Inf
F01.PB2650	3478	4158	3446	1196	1505	1210	210.51	260.52	227.09	64.15	71.94	69.34	0.00209208	-1.73208
F01.PB26500	22	14	0	143	127	114	0.29	0.19	0	1.62	1.29	1.39	0.000359956	3.22815
F01.PB26519	790	937	521	280	291	335	9.96	12.22	7.05	3.13	2.89	4.02	0.00608661	-1.51454
F01.PB26534	216	149	318	40	70	26	4.57	3.25	7.21	0.75	1.17	0.53	0.00192834	-2.60965
F01.PB26540	106	143	201	565	703	435	2.25	3.14	4.58	10.56	11.72	8.72	0.00545339	1.66753
F01.PB2655	1642	1177	1216	576	631	482	77.23	57.31	62.02	23.99	23.42	21.48	0.00680672	-1.48323
F01.PB2656	23	32	7	129	173	120	1.63	2.34	0.54	8.09	9.66	8.03	0.00385433	2.54851
F01.PB2664	268	388	99	1689	1279	1459	13.48	20.21	5.44	75.14	50.7	69.42	4.20976e-06	2.36184
F01.PB26673	143	103	124	0	0	1	3.07	2.28	2.86	0	0	0.03	1.10109e-12	-8.63297
F01.PB26704	232	402	607	2216	2449	1380	3.99	7.17	11.22	33.66	33.21	22.52	6.65074e-05	2.02724
F01.PB26715	10	11	15	51	95	106	0.19	0.22	0.3	0.8	1.33	1.78	0.00994797	2.5776
F01.PB26750	280	570	472	241	15	117	6.26	13.18	11.34	4.76	0.28	2.5	0.00703107	-1.98423
F01.PB26803	0	0	0	51	33	106	0	0	0	0.78	0.46	1.74	0.0003379	Inf
F01.PB26807	4	3	14	59	81	42	0.08	0.06	0.29	0.99	1.22	0.77	0.00714693	2.8339
F01.PB2686	154	197	153	774	878	824	12.34	16.41	13.49	55.04	55.55	62.44	0.000130116	2.07605
F01.PB26865	35	37	88	334	301	398	0.75	0.81	1.97	6.14	4.93	7.84	0.000225566	2.46508
F01.PB26880	31385	22968	15076	3159	6627	3591	640.53	485.1	330.83	56.97	106.66	69.55	2.74884e-05	-2.62344
F01.PB269	4119	4040	5186	1686	2003	1115	457.33	464.69	637.41	166.67	175.88	117.04	0.00298101	-1.72322
F01.PB26912	765	1304	814	2252	4573	2778	14.98	26.43	17.13	38.96	70.59	51.6	0.00795359	1.48636
F01.PB2694	763	642	537	1847	2733	2247	39.26	34.23	30.05	84.18	111.01	109.54	0.00374641	1.58604
F01.PB2699	1173	1041	805	22	186	201	79.61	73.16	59.64	1.32	9.97	12.92	8.2773e-10	-3.11156
F01.PB26995	235	201	224	17	6	23	4.13	3.65	4.24	0.26	0.09	0.4	4.29785e-08	-4.00532
F01.PB27	315	1815	2426	15462	14029	5244	26.14	155.89	220.65	1138.33	918.93	411.36	0.00542841	2.66331
F01.PB27019	397	38	181	0	0	0	8.2	0.83	4.03	0	0	0	0.000653021	#NAME?
F01.PB27064	636	605	724	110	178	148	10.63	10.47	13	1.63	2.35	2.35	1.04124e-05	-2.40983
F01.PB2708	136	226	332	38	54	44	6.61	11.35	17.45	1.66	2.1	2.06	0.00604015	-2.59873
F01.PB27100	49	196	130	0	11	0	1.02	4.15	2.87	0	0.18	0	0.000437375	-5.49582
F01.PB27104	56	137	107	425	558	330	1.09	2.71	2.2	7.17	8.4	5.98	0.00314137	1.88178
F01.PB27123	38	59	26	414	474	284	0.62	0.98	0.45	5.84	5.96	4.3	3.10273e-06	3.02254
F01.PB27170	288	188	241	37	66	43	5.79	3.92	5.21	0.67	1.06	0.82	0.000377439	-2.54313
F01.PB27183	775	517	712	285	71	211	13.48	9.31	13.32	4.38	0.99	3.48	0.000185765	-1.99262
F01.PB27193	0	6	0	71	67	20	0	0.1	0	0.95	0.8	0.29	0.000887173	4.49249
F01.PB2721	700	764	697	181	189	159	35.43	40.03	38.3	8.11	7.55	7.63	2.50847e-05	-2.2552
F01.PB27222	247	183	165	0	53	14	3.94	3.02	2.83	0	0.68	0.22	7.31606e-06	-3.47817
F01.PB27285	35	35	38	276	362	200	0.73	0.75	0.85	5	5.85	3.89	0.000127405	2.70719
F01.PB2730	4206	3104	5325	2032	1758	1216	266.69	203.77	368.04	114.23	88.03	73.03	0.00734517	-1.57199
F01.PB27320	26	26	38	626	415	422	0.48	0.51	0.76	10.19	6.03	7.39	8.22897e-10	3.80432
F01.PB2736	189	30	198	530	878	452	6.94	1.17	7.85	17.19	25.39	15.72	0.000998022	1.88992
F01.PB27371	0	73	41	889	948	588	0	1.28	0.74	13.15	12.51	9.34	5.24392e-14	4.16777
F01.PB27425	37	52	58	638	692	577	0.74	1.1	1.27	11.32	10.96	10.99	1.47896e-09	3.46427
F01.PB27456	245	408	587	131	2	55	4.66	8.02	11.98	2.2	0.03	0.99	0.00259253	-2.88592
F01.PB27477	0	0	0	62	49	169	0	0	0	0.82	0.58	2.4	0.00111124	Inf
F01.PB27505	219	196	144	72	54	5	4.62	4.28	3.28	1.35	0.9	0.12	0.00256931	-2.34264
F01.PB27522	63	154	68	5	3	5	1.11	2.79	1.28	0.08	0.04	0.09	0.00025175	-4.63882
F01.PB27523	139	146	148	93	0	8	2.38	2.58	2.72	1.4	0	0.14	0.00509761	-2.26337
F01.PB27536	18	27	19	92	175	128	0.33	0.52	0.38	1.49	2.53	2.22	0.0075797	2.38504
F01.PB27547	3	0	0	100	146	159	0.08	0	0	1.99	2.6	3.4	2.35883e-10	6.894
F01.PB27571	41	22	32	6	5	3	0.83	0.46	0.69	0.11	0.08	0.06	0.00979475	-2.99357
F01.PB27583	421	318	336	109	127	95	8.71	6.81	7.47	1.99	2.07	1.86	0.00296176	-1.92958
F01.PB27611	147	82	112	45	0	0	3.27	1.88	2.69	0.9	0	0	0.000342963	-3.08815
F01.PB27612	53	55	30	166	379	162	0.96	1.02	0.59	2.63	5.37	2.76	0.00635672	2.09646
F01.PB2762	725	1089	1095	24	587	32	29.76	46.24	48.63	0.9	19.03	1.27	0.00019645	-2.55783
F01.PB27627	80	109	65	32	0	0	1.68	2.37	1.46	0.59	0	0	0.000721634	-3.1497
F01.PB27680	94	34	93	989	1345	862	1.49	0.56	1.58	13.8	16.75	12.92	2.55722e-12	3.605
F01.PB27701	50	72	25	0	0	0	0.94	1.38	0.5	0	0	0	8.05016e-08	#NAME?
F01.PB27707	109	89	98	58	3	0	2.22	1.89	2.15	1.05	0.06	0	0.00647558	-2.4566
F01.PB27753	536	458	658	1895	2449	1669	7.24	6.42	9.55	22.62	26.1	21.41	0.00242121	1.61935
F01.PB27763	2102	1611	1430	757	928	271	33.64	26.69	24.58	10.7	11.72	4.12	0.00264461	-1.65282
F01.PB27810	0	8	192	1775	1733	1159	0	0.12	2.66	20.22	17.62	14.19	3.34747e-17	4.25339
F01.PB27819	570	418	443	153	133	97	11.14	8.46	9.3	2.65	2.06	1.81	0.000331681	-2.1256
F01.PB27834	5	4	0	96	54	112	0.1	0.08	0	1.62	0.82	2.02	7.43214e-06	4.71255
F01.PB27889	402	743	1094	25874	17567	20735	6.06	11.61	17.72	344.59	208.84	296.7	2.28509e-14	4.62015
F01.PB2790	566	846	591	2854	1942	2849	26.23	40.54	29.65	116.94	70.92	124.96	0.00159813	1.73752
F01.PB2791	260	100	146	5	6	26	18.22	7.27	11.18	0.31	0.33	1.72	0.000175148	-3.92315
F01.PB27917	617	902	844	243	362	308	12.46	18.85	18.32	4.34	5.77	5.9	0.00387743	-1.60675
F01.PB27934	688	311	553	22	129	134	13.97	6.55	12.08	0.4	2.08	2.59	0.000280557	-2.68129
F01.PB2795	557	639	548	222	239	249	32.33	38.4	34.61	11.42	10.95	13.69	0.00986125	-1.51252
F01.PB27954	199	337	295	1148	1176	1191	4.25	7.44	6.77	21.62	19.76	24.09	0.000426072	1.85976
F01.PB27972	313	297	395	109	96	44	5.74	5.64	7.8	1.77	1.39	0.77	0.000559555	-2.25937
F01.PB27976	5	10	5	74	32	63	0.12	0.23	0.11	1.39	0.54	1.26	0.00838254	2.90202
F01.PB2804	184	251	219	60	56	14	10.18	14.35	13.12	2.96	2.45	0.74	0.000444785	-2.58749
F01.PB28054	479	460	310	92	210	109	9.02	8.96	6.27	1.55	3.13	1.95	0.0034868	-1.85854
F01.PB28107	2	4	0	41	39	20	0.06	0.08	0	0.7	0.59	0.36	0.00170625	3.84898
F01.PB28115	131	110	111	27	12	0	2.6	2.27	2.39	0.48	0.19	0	0.000103013	-3.40772
F01.PB28170	139	83	134	564	543	385	2.09	1.3	2.17	7.48	6.42	5.49	0.00315121	1.83381
F01.PB28211	53	134	93	0	0	0	1.19	3.1	2.24	0	0	0	1.75393e-10	#NAME?
F01.PB28240	858	914	1277	303	303	292	12.47	13.74	19.91	3.9	3.47	4.04	0.000131759	-1.99128
F01.PB28282	1332	1723	2114	54455	51334	39294	18.76	25.1	31.95	677.14	569.83	525.06	1.24806e-12	4.57628
F01.PB28319	346	438	623	187	0	15	7.21	9.43	13.96	3.44	0	0.3	0.000103013	-2.97369
F01.PB28322	81	93	71	284	403	435	1.16	1.38	1.09	3.58	4.53	5.89	0.00317204	1.97907
F01.PB28323	176	197	179	33	56	39	3.47	4.02	3.8	0.59	0.88	0.74	0.0024682	-2.35139
F01.PB28326	2069	1633	1359	540	938	611	39.02	31.86	27.53	9	13.94	10.93	0.00615793	-1.51703
F01.PB28384	291	264	173	1204	1203	839	4.89	4.59	3.12	17.86	15.92	13.37	0.000253976	1.93428
F01.PB28409	433	427	418	169	47	129	6.52	6.64	6.75	2.25	0.56	1.84	0.000533175	-2.06059
F01.PB2841	2611	2775	1131	84	158	172	147.97	162.82	69.72	4.22	7.07	9.23	5.14085e-07	-4.18451
F01.PB28478	211	181	213	46	6	73	4.32	3.84	4.69	0.83	0.1	1.43	0.000777418	-2.41563
F01.PB28493	65	73	54	341	334	315	1	1.15	0.9	4.59	4.02	4.56	0.00179945	2.15104
F01.PB28496	0	0	0	34	94	37	0	0	0	0.67	1.66	0.8	1.73299e-06	Inf
F01.PB28565	62	103	122	555	723	440	1.36	2.35	2.88	10.73	12.47	9.14	6.25845e-05	2.32901
F01.PB28576	154	231	197	43	54	39	2.25	3.49	3.09	0.56	0.62	0.54	0.00219531	-2.33421
F01.PB28601	19	13	6	65	139	152	0.42	0.31	0.16	1.28	2.44	3.2	0.00100158	3.02107
F01.PB28673	92	138	162	12	40	29	2.02	3.14	3.81	0.24	0.7	0.6	0.00333642	-2.53559
F01.PB28675	215	162	284	6	47	46	2.95	2.3	4.18	0.08	0.51	0.6	4.23653e-05	-2.9885
F01.PB28710	276	350	200	160	4	0	6.06	7.96	4.74	3.11	0.07	0	0.000512486	-2.49729
F01.PB28742	133	67	107	8	24	0	2.54	1.32	2.19	0.14	0.36	0	0.0001261	-3.60171
F01.PB28779	22	10	22	651	672	454	0.39	0.2	0.42	9.93	9.15	7.46	6.15813e-15	4.80086
F01.PB28797	78	131	127	550	670	551	1.23	2.12	2.13	7.57	8.25	8.16	0.00020616	2.1633
F01.PB28859	683	2598	3351	95	101	81	7.67	30.16	40.3	0.94	0.89	0.87	0.00311954	-4.82709
F01.PB28866	53	63	30	365	283	480	0.45	0.55	0.27	2.68	1.86	3.79	7.16854e-05	2.76812
F01.PB28868	828	646	503	82	289	167	6.56	5.3	4.27	0.58	1.81	1.25	0.000124495	-2.1356
F01.PB2890	278	391	234	992	928	1127	11.81	17.14	10.73	37.21	31.04	45.26	0.00564506	1.55189
F01.PB28922	203	218	82	5	29	4	1.74	1.94	0.76	0.04	0.2	0.03	2.61711e-05	-4.04486
F01.PB28923	31	21	0	87	155	132	0.29	0.2	0	0.71	1.13	1.16	0.00386097	2.64455
F01.PB28937	613	362	539	47	35	57	7.14	4.36	6.73	0.49	0.33	0.64	3.99282e-10	-3.64123
F01.PB28944	826	417	455	33	45	14	5.39	2.82	3.18	0.19	0.23	0.09	5.29547e-08	-4.46488
F01.PB28948	204	317	139	48	33	50	1.25	2.01	0.91	0.26	0.16	0.29	0.000676238	-2.51875
F01.PB28982	55	49	41	0	9	0	0.61	0.56	0.49	0	0.08	0	0.000129018	-4.40623
F01.PB29012	285	1012	442	2404	3360	3491	2.11	7.73	3.5	15.67	19.56	24.47	2.90009e-05	2.19574
F01.PB29065	190	959	1077	6	0	6	1.21	6.29	7.31	0.03	0	0.04	3.43626e-05	-7.68573
F01.PB29124	1028	1750	3908	32	31	68	9.02	15.87	36.7	0.25	0.21	0.57	0.00209252	-5.88162
F01.PB2933	125	220	173	649	606	587	7.08	12.88	10.68	32.52	27.05	31.41	0.00745578	1.61114
F01.PB2935	13	15	14	330	103	307	0.9	1.07	1.05	20.02	5.57	19.86	0.00290905	3.96896
F01.PB2952	167	146	167	856	901	732	6.34	5.76	6.87	28.72	26.94	26.3	6.91124e-05	2.14607
F01.PB2953	5420	4276	4260	668	815	502	207.09	169.12	176	22.59	24.57	18.18	8.11179e-09	-3.05169
F01.PB2960	2342	4335	3146	15505	15809	8148	173.05	331.69	254.23	1016.6	922.61	569.81	0.00422188	1.76431
F01.PB2962	793	713	982	498	0	229	45.58	42.46	61.42	25.36	0	12.46	0.000592547	-1.92735
F01.PB2968	237	181	134	16	29	9	11.52	9.11	7.07	0.69	1.11	0.41	3.66932e-06	-3.62081
F01.PB297	70	1156	2305	6889	8398	8219	6.3	106.35	224.94	543.43	589.25	690.31	5.05549e-06	2.48107
F01.PB2975	322	298	464	1837	1412	1938	13.38	12.8	20.87	67.45	46.22	76.21	7.64372e-05	2.04798
F01.PB298	148	223	157	706	714	527	12.99	20.28	15.14	55.06	49.53	43.76	0.00496832	1.65541
F01.PB3002	1827	1961	1118	81	474	234	115.5	128.34	77.03	4.56	23.67	14.01	8.78364e-09	-2.90824
F01.PB3037	389	216	274	21	151	30	14.45	8.31	11.03	0.7	4.44	1.08	0.000492427	-2.4459
F01.PB3043	2524	3926	3086	1430	857	1449	131.38	211.59	174.45	65.97	35.23	71.46	0.00551471	-1.54302
F01.PB3045	440	511	349	40	192	154	24.59	29.57	21.21	2.02	8.47	8.17	0.00126189	-1.99641
F01.PB3070	2125	2822	1864	605	738	708	81.98	112.68	77.77	20.68	22.48	25.9	0.000204182	-1.94954
F01.PB3097	277	303	236	61	175	32	10.63	12.02	9.79	2.09	5.3	1.18	0.00951375	-1.90932
F01.PB3117	776	642	290	82	92	128	54.11	46.34	22.1	5.08	5.09	8.44	0.000980195	-2.68908
F01.PB3122	10	27	4	83	118	133	0.49	1.42	0.26	3.62	4.62	6.23	0.00257299	2.82858
F01.PB3126	1531	1543	2567	435	358	278	86.57	90.29	157.82	21.81	15.98	14.89	0.000112925	-2.63194
F01.PB3132	1555	1756	1575	552	730	424	61.77	72.19	67.7	19.4	22.89	15.99	0.000994791	-1.76254
F01.PB3154	68	89	124	216	546	397	5.24	7.05	10.35	14.65	32.87	28.66	0.00677143	1.78516
F01.PB3173	1254	1045	2085	22	734	10	67.36	58.15	121.7	1.06	31.15	0.53	0.00512038	-2.91972
F01.PB3178	240	403	220	36	124	124	16.96	29.43	16.98	2.29	6.93	8.32	0.00837245	-1.83097
F01.PB3183	1010	1066	679	405	339	284	68.39	74.71	50.14	24.32	18.13	18.24	0.00232952	-1.6353
F01.PB3186	113	53	63	5	15	22	4.67	2.27	2.82	0.18	0.49	0.86	0.00631196	-2.65013
F01.PB3200	52	57	50	7	3	6	2.2	2.5	2.29	0.29	0.11	0.28	0.000851637	-3.49429
F01.PB3206	1149	873	537	377	185	127	54.95	43.21	27.88	15.96	7.01	5.79	0.00105759	-2.09468
F01.PB3209	138	94	80	0	0	0	8.15	5.76	5.18	0	0	0	2.29461e-12	#NAME?
F01.PB3216	400	558	526	107	146	59	31.06	44.87	44.73	7.38	8.96	4.34	2.17618e-05	-2.51115
F01.PB322	2636	4123	1490	18	899	288	223.28	361.7	138.6	1.35	60.16	23.08	0.0028557	-3.08184
F01.PB3233	264	291	279	60	68	17	16.16	18.48	18.65	3.26	3.29	0.99	5.15664e-05	-2.78841
F01.PB3287	734	762	694	238	307	260	46.98	50.51	48.47	13.55	15.54	15.8	0.00259212	-1.67193
F01.PB3380	814	1708	1675	421	364	260	50.91	110.55	114.15	23.36	18.01	15.43	0.00165489	-2.24049
F01.PB3385	1033	3552	1271	6253	7521	7017	39.47	140.52	52.54	211.43	226.76	254.2	0.00715428	1.61273
F01.PB3426	160	16	92	1	1	2	5.72	0.61	3.57	0.03	0.03	0.07	0.0082435	-6.25247
F01.PB3456	19	1788	888	26673	12694	13159	0.97	92.1	47.95	1174.82	498.24	620.06	0.000271359	4.07826
F01.PB3457	106	99	48	389	444	254	4.69	4.51	2.32	15.19	15.46	10.6	0.0058344	1.875
F01.PB3474	3076	1969	931	96	158	151	166.81	110.56	54.86	4.65	6.78	7.8	0.000456649	-4.0933
F01.PB3484	166	429	547	1932	1781	1771	12.51	33.3	44.9	128.52	105.44	125.66	7.50245e-05	2.03188
F01.PB35	4478	3893	5277	1096	2226	1806	572.47	515.73	750.78	124.89	225.18	218.04	0.00464894	-1.65645
F01.PB3519	276	270	310	1691	2022	1328	20.86	21.14	25.6	113.19	120.49	94.77	3.94919e-06	2.31712
F01.PB3537	0	0	0	109	463	116	0	0	0	7	26.44	7.96	0.000172786	Inf
F01.PB3571	1955	8554	5692	16368	28368	24149	121.63	550.92	385.81	902.6	1393.18	1422.42	0.00430431	1.84987
F01.PB358	17	37	53	636	907	463	1.63	3.57	5.45	52.65	66.69	40.75	5.08305e-12	3.96028
F01.PB3589	43	34	15	306	318	206	3.3	2.7	1.26	20.86	19.29	14.97	3.61672e-05	2.95494
F01.PB3595	106	168	154	37	31	42	5.23	8.58	8.24	1.62	1.21	1.96	0.00919267	-2.16661
F01.PB36	1253	1518	1032	392	594	441	105.64	132.46	95.41	29.37	39.56	35.22	0.0021688	-1.64702
F01.PB3607	8793	9090	5039	1405	1817	3175	635.44	680.25	398.09	90.14	103.73	217.2	0.000312592	-2.02638
F01.PB3620	238	145	317	67	67	47	11.66	7.38	16.84	2.91	2.62	2.22	0.00435592	-2.19348
F01.PB3650	33	45	42	287	431	288	2.01	2.82	2.74	15.25	20.4	16.38	2.69652e-05	2.82266
F01.PB3654	12	29	26	156	154	127	0.94	2.36	2.24	10.9	9.58	9.46	0.00430075	2.47362
F01.PB3691	1	6	3	156	77	125	0.06	0.36	0.19	8.09	3.58	6.92	3.60745e-07	4.9717
F01.PB3696	142	229	295	39	75	68	6.27	10.48	14.12	1.53	2.62	2.85	0.0043275	-2.11551
F01.PB3699	0	0	0	22	37	35	0	0	0	0.79	1.18	1.34	4.8232e-06	Inf
F01.PB3738	69	50	62	4	12	4	4.37	3.28	4.28	0.22	0.6	0.24	0.00095744	-3.46684
F01.PB374	4	8	0	48	44	27	0.44	0.91	0	4.77	3.89	2.79	0.00789303	3.10642
F01.PB3756	198	190	202	36	28	27	12.63	12.56	14.09	2.05	1.44	1.67	9.43014e-05	-2.91247
F01.PB3757	801	954	1250	229	599	324	33.76	41.6	57.03	8.57	19.94	12.94	0.00294965	-1.65538
F01.PB3764	109	378	248	1077	955	778	5.05	18.01	12.4	43.85	34.67	33.92	0.00173627	1.70905
F01.PB3769	458	639	397	151	261	165	27.06	39.09	25.53	7.91	12.17	9.23	0.00864175	-1.61496
F01.PB3770	406	564	518	142	106	199	32.41	46.63	45.31	10.06	6.69	15.03	0.000927568	-1.92605
F01.PB3771	387	759	774	33	218	165	24.24	49.27	52.88	1.87	10.81	9.83	0.000738061	-2.47076
F01.PB3778	370	421	386	74	27	40	25.56	30.11	29.11	4.53	1.47	2.62	1.15479e-07	-3.2512
F01.PB3806	354	519	433	60	86	123	19.13	29	25.43	2.9	3.7	6.3	3.13882e-05	-2.48637
F01.PB3816	151	156	122	21	16	21	8.45	9.01	7.42	1.07	0.73	1.15	0.000165678	-3.08557
F01.PB3822	5655	4535	9576	417	130	258	360.75	299.55	665.88	23.6	6.6	15.62	1.25164e-06	-4.81296
F01.PB383	132	143	142	34	36	27	11.61	13.02	13.72	2.66	2.5	2.25	0.00559615	-2.3352
F01.PB3866	109	113	75	602	672	521	5.68	6.09	4.24	27.78	27.63	25.71	4.42531e-05	2.37279
F01.PB3870	2240	2367	1779	751	894	893	143.09	156.52	123.87	42.56	45.09	54.01	0.00479497	-1.54711
F01.PB3888	116	167	101	464	557	573	6.76	10.07	6.4	24.01	25.62	31.64	0.00283958	1.83965
F01.PB3905	380	428	409	1770	2238	1257	16.36	19.07	19.07	67.45	76.03	51.29	0.000296955	1.86725
F01.PB391	3616	5794	4182	388	737	673	393.78	653.65	503.75	37.6	63.46	69.25	2.15775e-09	-3.14903
F01.PB3917	8506	13240	10440	2396	971	1794	394.18	635.15	524.48	98.34	35.54	78.82	4.69194e-07	-2.82565
F01.PB394	286	295	264	36	40	133	28.9	30.85	29.38	3.28	3.2	12.76	0.00100338	-2.17971
F01.PB3956	718	704	581	130	105	18	32.13	32.62	28.18	5.17	3.72	0.8	3.33432e-09	-3.23586
F01.PB3962	1033	919	501	186	519	156	43.17	39.77	22.7	6.88	17.14	6.21	0.00571346	-1.78853
F01.PB3978	630	868	637	167	254	117	28.54	40.66	31.26	6.71	9.07	5.04	3.77609e-05	-2.24346
F01.PB4024	4	1	11	336	155	239	0.19	0.05	0.58	14.38	5.91	10.92	2.38799e-07	5.28774
F01.PB4032	972	951	1139	3462	3596	3765	54.85	55.6	69.92	173.09	160.17	201.24	0.00474298	1.60112
F01.PB4033	453	332	501	1465	1381	1282	29.38	22.28	35.42	84.16	70.67	78.68	0.00821264	1.45777
F01.PB4037	263	536	428	1717	1566	1302	12.53	26.46	22.13	72.46	58.9	58.8	0.00167984	1.67584
F01.PB4047	31	86	40	271	308	243	1.63	4.6	2.28	12.38	12.54	11.88	0.0028533	2.16409
F01.PB4059	195	271	199	2201	1947	1671	11.43	16.41	12.68	114.11	89.92	92.58	5.32353e-09	2.91043
F01.PB4113	187	106	69	3230	7862	1515	10.7	6.27	4.32	163.28	354.01	81.85	0.00499925	4.83684
F01.PB4116	938	995	581	266	361	370	62.64	68.87	42.34	15.8	19.04	23.4	0.00469351	-1.54655
F01.PB4123	154	56	81	3	0	0	11.05	4.19	6.4	0.19	0	0	1.63897e-06	-6.76078
F01.PB4124	3283	3282	3044	1105	1549	1127	163.43	169.13	164.45	48.72	60.87	53.18	0.00566904	-1.58174
F01.PB4128	219	252	209	1429	1464	968	10.41	12.4	10.77	60.15	54.92	43.6	7.97203e-06	2.27344
F01.PB4163	755	478	731	69	58	56	39.04	25.61	41.05	3.18	2.39	2.75	3.5593e-11	-3.64316
F01.PB4177	741	923	403	225	188	237	49.83	64.26	29.6	13.44	10	15.1	0.00322512	-1.86237
F01.PB4183	59	34	23	6	8	3	3.31	1.98	1.4	0.3	0.35	0.16	0.00740259	-3.01679
F01.PB4238	25	16	22	0	0	0	1.68	1.12	1.62	0	0	0	7.56199e-06	#NAME?
F01.PB4251	248	135	86	979	979	485	10.55	5.94	3.96	36.85	32.85	19.55	0.000265676	2.15381
F01.PB4258	330	372	405	134	139	116	14.31	16.72	19.04	5.18	4.78	4.78	0.00770805	-1.73798
F01.PB4263	3063	1704	1863	254	1360	242	129.23	74.43	85.08	9.49	45.28	9.69	0.00326823	-2.15605
F01.PB4292	1885	1756	518	113	75	98	112.45	108.46	33.7	5.99	3.56	5.54	0.000659232	-4.04368
F01.PB431	215	139	85	20	29	30	21.16	14.17	9.22	1.75	2.26	2.79	0.00134855	-2.68246
F01.PB4323	0	0	65	1218	1679	1257	0	0	3.03	45.71	56.16	50.52	1.14993e-25	5.69985
F01.PB4341	12	10	9	103	145	99	0.45	0.39	0.36	3.27	4.12	3.39	0.000410709	3.24856
F01.PB4344	287	256	199	665	1002	893	15.16	14.01	11.43	31.11	41.75	44.67	0.00554296	1.56307
F01.PB4350	97	99	102	358	448	429	7.48	7.98	8.67	24.52	27.32	31.35	0.00538812	1.82658
F01.PB4354	21	81	52	409	254	212	1.75	6.86	4.67	29.48	16.31	16.29	0.00335672	2.28916
F01.PB4383	92	91	109	352	406	387	6.78	6.95	8.79	23.02	23.64	27	0.00968843	1.74505
F01.PB44	3378	4414	4009	23787	25304	20182	289.3	391.46	376.92	1809.12	1712.01	1634.82	0.000186026	2.32418
F01.PB4404	193	108	204	25	52	27	11.38	6.59	13.09	1.33	2.43	1.54	0.00148265	-2.54658
F01.PB4420	1512	1854	1505	261	642	525	76.91	97.62	83.14	11.77	25.77	25.34	0.000110192	-2.01007
F01.PB4422	130	185	186	520	637	611	9.35	13.67	14.56	32.98	35.92	41.33	0.00873723	1.59185
F01.PB444	2085	1704	1476	637	636	561	197.47	167.16	153.92	53.62	47.61	50.24	0.00100158	-1.73902
F01.PB4443	393	363	400	1447	1753	1227	25.32	24.19	28.11	82.55	89.03	74.73	0.0012753	1.70004
F01.PB4461	1236	1180	712	30	202	137	67.55	66.76	42.3	1.5	8.74	7.13	6.02846e-11	-3.33731
F01.PB4465	324	466	313	112	143	30	20.93	31.17	22.04	6.42	7.29	1.88	0.000594152	-2.22092
F01.PB4466	1003	586	578	292	303	251	45.27	27.37	28.26	11.67	10.81	10.75	0.00474298	-1.57584
F01.PB4477	1734	1771	1242	530	479	343	123.07	130.19	96.31	33.36	26.84	23.04	7.49437e-05	-2.03347
F01.PB4492	113	86	110	464	584	364	8.5	6.68	9.06	30.87	34.57	25.88	0.00177351	1.94892
F01.PB45	989	714	767	23895	29447	24724	93.96	70.34	80.24	2017.71	2210.98	2220.89	1.17793e-14	4.75578
F01.PB4507	76	66	43	338	764	393	3.85	3.46	2.37	15.18	30.57	18.88	3.14843e-05	2.76109
F01.PB4519	0	5	7	6500	130	5243	0	0.4	0.53	387.9	6.95	334.04	0.000280557	9.78415
F01.PB4536	427	539	605	2155	2193	2233	17.95	23.45	27.53	80.19	72.75	88.98	0.000483138	1.84373
F01.PB4554	2	3	7	27	54	36	0.1	0.16	0.32	0.92	1.64	1.32	0.00864175	3.01266
F01.PB4555	305	338	313	1132	1245	994	19.68	22.58	22.02	64.75	63.42	60.72	0.00346172	1.58966
F01.PB4573	180	142	67	608	546	751	9.93	8.09	4.03	29.58	23.66	39.09	0.000311138	2.10436
F01.PB4586	107	201	151	1127	1031	991	5.76	11.2	8.83	53.76	43.82	50.55	6.79099e-07	2.55966
F01.PB462	904	632	368	203	54	152	91.63	66.43	41.16	18.31	4.4	14.61	0.0019332	-2.37601
F01.PB4628	80	46	47	775	881	750	6.51	3.88	4.19	56.01	56.65	57.76	5.36238e-11	3.57773
F01.PB4631	0	110	4	194	334	238	0	7.84	0.32	11.87	18.16	15.57	0.000576535	2.52916
F01.PB4632	448	388	249	73	143	70	31.32	28.09	19.02	4.53	7.9	4.63	0.000763755	-2.17554
F01.PB465	1366	1320	840	14807	19232	12989	132.41	132.52	89.71	1275.69	1473.17	1190.19	1.10914e-09	3.50746
F01.PB4659	2607	2294	1368	607	153	562	119.14	108.55	67.78	24.59	5.54	24.36	3.33823e-06	-2.39841
F01.PB4661	4600	2436	3359	745	792	786	266.77	146.3	211.95	38.33	36.26	43.17	8.0974e-06	-2.37922
F01.PB4664	94	75	151	21	25	13	7.11	5.85	12.5	1.41	1.53	0.99	0.00300434	-2.69848
F01.PB4665	464	932	108	1363	2850	1735	29.74	61.75	7.57	77.32	143.99	105.11	0.00828471	1.75308
F01.PB4713	2	2	16	107	92	221	0.08	0.08	0.67	3.67	2.81	8.12	0.00397398	4.16907
F01.PB4718	478	612	501	2289	2254	2112	20.33	26.94	23.07	86.16	75.63	85.13	0.000497274	1.84545
F01.PB4751	640	463	527	51	251	207	23.71	17.76	21.11	1.67	7.34	7.27	0.00101635	-1.92657
F01.PB4759	405	423	343	1687	1707	1734	16.05	17.34	14.68	59.05	53.28	65	0.00025175	1.91679
F01.PB4766	17184	12864	7246	308	3501	1573	1123.64	871	516.81	17.9	180.77	97.39	7.80947e-05	-3.07254
F01.PB4770	205	226	305	847	1251	638	10.69	12.2	17.27	39.12	51.51	31.51	0.00251778	1.63335
F01.PB481	37	32	50	6	10	2	3.04	2.72	4.5	0.44	0.65	0.16	0.00811174	-3.01758
F01.PB4829	2882	3108	2048	9799	14990	9745	170.12	189.94	131.58	512.66	698.56	544.8	0.00186579	1.86609
F01.PB4836	2405	2582	2348	270	392	209	100.13	111.26	105.81	9.96	12.88	8.28	5.74992e-11	-3.32392
F01.PB484	99	234	171	6	44	44	8.54	20.9	16.19	0.46	3	3.59	0.00131546	-2.6635
F01.PB485	17	11	3	154	72	212	1.52	0.99	0.29	11.6	4.83	17.02	0.00567773	3.67358
F01.PB4873	39	0	46	234	286	113	2.25	0	2.91	11.95	13.01	6.21	0.000578066	2.62357
F01.PB4881	211	306	164	85	60	62	10.19	15.3	8.59	3.64	2.29	2.84	0.00837245	-1.92066
F01.PB4893	542	442	435	1344	1760	1475	27.15	22.92	23.65	59.62	69.58	70	0.00784614	1.46277
F01.PB4904	228	342	161	850	988	839	16.01	24.87	12.35	52.96	54.8	55.78	0.00294374	1.65519
F01.PB491	2185	1607	1102	455	588	399	222.88	169.79	124.02	41.27	47.42	38.53	0.000122622	-1.99081
F01.PB4920	1928	1292	1741	541	729	540	69.45	48.18	67.76	17.25	20.71	18.44	0.00168101	-1.69178
F01.PB4949	404	178	332	47	79	86	17.44	7.97	15.52	1.8	2.71	3.54	0.00119514	-2.33151
F01.PB5000	184	7	14	442	704	506	8.99	0.39	0.77	19.12	27.14	23.4	2.57162e-06	2.79951
F01.PB5010	1980	1182	1142	70	26	41	84.03	51.92	52.47	2.63	0.87	1.65	3.1546e-15	-5.15472
F01.PB5026	31461	22264	27151	194785	230340	180304	2165.92	1587.1	2040.98	11894.6	12522.9	11751	0.000294711	2.67341
F01.PB5050	4542	4205	3815	400	604	459	194.47	186.37	176.88	15.16	20.41	18.63	1.81705e-10	-3.33642
F01.PB5053	2413	1740	1055	645	717	597	85.57	63.89	40.43	20.23	20.08	20.09	0.00957365	-1.62487
F01.PB5083	875	1069	770	335	315	299	58.06	73.45	55.75	19.71	16.51	18.79	0.00115352	-1.73061
F01.PB509	31	46	42	7	5	2	2.86	4.4	4.27	0.57	0.36	0.17	0.00300212	-3.32674
F01.PB5098	4201	6191	6961	89	1125	562	285.44	435.56	516.29	5.36	60.36	36.15	1.10944e-10	-3.58337
F01.PB512	37	58	62	8	3	0	3.91	6.34	7.23	0.75	0.25	0	0.000172002	-4.06952
F01.PB5123	2581	1501	1731	27995	19507	13401	196.11	118.09	143.91	1887.17	1170.37	963.28	2.98721e-05	3.17041
F01.PB5177	273	327	320	890	1485	1610	13.86	17.16	17.62	39.95	59.37	77.3	0.00038594	1.89129
F01.PB5191	360	333	263	30	33	43	22.59	21.64	17.99	1.67	1.64	2.56	2.38673e-07	-3.37541
F01.PB5193	705	792	684	2994	2175	1827	47.35	55.03	50.12	178.11	115.24	116.07	0.00942935	1.46512
F01.PB52	640	403	299	1388	2119	949	55.75	36.37	28.66	107.39	145.82	78.21	0.00604891	1.48403
F01.PB5206	627	545	354	72	301	211	37.98	34.18	23.35	3.87	14.39	12.1	0.00766735	-1.63307
F01.PB5260	82	351	527	1243	1630	1416	6.26	27.71	43.93	83.92	97.96	101.91	0.00019645	1.90906
F01.PB5290	15407	11170	21023	39	79	44	845.61	634.69	1254.21	1.94	3.44	2.31	3.34747e-22	-8.46597
F01.PB537	1050	1666	1766	363	909	455	95.86	157.47	177.29	29.48	65.61	39.34	0.00296176	-1.64915
F01.PB540	514	260	263	63	49	78	45.49	23.89	25.58	5.01	3.45	6.58	0.000608079	-2.63552
F01.PB5446	2114	2537	2521	213	497	272	121.68	151.19	157.87	10.87	22.58	14.83	8.08228e-10	-3.1318
F01.PB5449	1276	665	467	119	174	125	76.5	41.27	30.52	6.33	8.26	7.11	0.00885733	-2.75079
F01.PB5450	13	7	0	599	938	630	0.49	0.28	0	19.94	27.84	22.47	1.05465e-23	6.54963
F01.PB5451	1778	1397	1503	557	1005	350	90.85	73.87	83.36	25.21	40.53	16.95	0.00543754	-1.56173
F01.PB5471	2694	2910	3180	1160	1421	1107	160.23	179.22	205.96	61.2	66.76	62.36	0.00997874	-1.48693
F01.PB548	203	177	404	2	10	2	19.45	17.65	42.7	0.17	0.76	0.18	4.61494e-06	-6.14424
F01.PB5481	103	38	63	6	12	0	5.97	2.3	3.98	0.33	0.55	0	0.000526421	-3.81773
F01.PB5483	25	30	8	147	128	148	1.79	2.21	0.63	9.15	7.08	9.83	0.00390613	2.55647
F01.PB5510	455	272	307	23	122	68	18.94	11.71	13.83	0.85	4.01	2.69	9.22751e-05	-2.54849
F01.PB5512	884	1220	1075	326	611	312	47.74	68.21	63.1	15.61	26.05	15.97	0.00369135	-1.60805
F01.PB5528	0	0	3	28	2002	2600	0	0	0.23	1.61	101.92	158.68	0.000776678	10.3056
F01.PB5532	1039	1840	1744	618	652	482	60	110	109.54	31.64	29.75	26.4	0.00251682	-1.63571
F01.PB5533	68	62	45	482	401	491	4.1	3.87	2.96	25.51	18.9	27.77	8.33687e-06	2.77321
F01.PB5535	110	103	82	464	500	260	6.38	6.19	5.17	23.8	22.81	14.24	0.00567849	1.81471
F01.PB5539	147	340	269	21	10	61	11.72	28.03	23.48	1.51	0.63	4.6	7.14181e-05	-3.18883
F01.PB5545	164	355	233	1752	2322	2152	9.19	20.61	14.21	87.04	102.76	114.28	1.5465e-08	2.82438
F01.PB5597	441	530	564	15	55	48	26.3	32.73	36.62	0.79	2.59	2.71	3.00361e-11	-3.94769
F01.PB5626	79	57	70	356	362	353	5.71	4.27	5.53	22.83	20.66	24.15	0.00129809	2.1588
F01.PB5641	75	60	41	740	866	846	5.86	4.86	3.51	51.33	53.45	62.55	4.26377e-11	3.58862
F01.PB5663	44	50	45	170	314	237	3.31	3.89	3.7	11.33	18.63	16.85	0.00442436	2.13423
F01.PB5671	570	481	1126	17	4	4	34.73	30.34	74.72	0.92	0.19	0.23	6.21232e-07	-6.65313
F01.PB5688	1173	1556	794	209	213	139	82.04	112.71	60.65	13	11.77	9.22	2.16162e-07	-2.87547
F01.PB5712	360	301	209	24	111	16	23.91	20.67	15.16	1.42	5.81	1.05	4.24096e-05	-2.84491
F01.PB5764	290	541	392	31	104	90	19.65	37.92	29.01	1.88	5.59	5.8	1.26246e-05	-2.68463
F01.PB5775	174	658	886	4	20	2	13.87	54.29	77.33	0.32	1.32	0.21	0.000389463	-6.40279
F01.PB5785	109	129	109	418	595	407	3.92	4.8	4.25	13.3	16.9	13.89	0.00442436	1.7938
F01.PB5795	67	78	46	14	12	0	4.8	5.77	3.61	0.89	0.7	0	0.00227719	-3.13936
F01.PB5806	2132	3176	2113	709	855	691	151.44	233.61	164	44.68	47.97	46.46	0.000250167	-1.9448
F01.PB5820	55	71	33	272	379	268	3.99	5.3	2.63	17.32	21.48	18.22	0.000977919	2.30374
F01.PB5832	2446	2680	2626	392	416	271	160.44	182.02	187.88	22.8	21.55	16.83	1.25475e-09	-3.08109
F01.PB5853	76	102	198	627	909	358	6.04	8.38	17.16	43.95	56.7	26.76	0.00142629	2.05256
F01.PB586	123	121	103	44	15	14	12.69	12.93	11.73	4.04	1.22	1.36	0.00504743	-2.44499
F01.PB5860	37	58	33	278	290	347	1.66	2.69	1.6	11.01	10.24	14.72	0.000158005	2.63276
F01.PB5871	0	0	0	146	52	34	0	0	0	10.43	3.31	2.64	0.00281519	Inf
F01.PB588	2109	1879	1509	40	473	858	214.44	197.88	169.33	3.62	38.03	82.46	1.23794e-05	-2.19799
F01.PB5884	165	74	81	0	5	6	6.76	3.15	3.58	0	0.19	0.24	3.77978e-06	-5.08379
F01.PB5890	818	912	874	347	433	330	35.25	40.66	40.78	13.23	14.73	13.47	0.00916128	-1.4639
F01.PB5894	639	633	667	13	14	27	33.68	34.53	38.17	0.63	0.58	1.35	1.47679e-19	-5.35738
F01.PB5915	367	384	701	37	55	36	23.06	24.93	47.96	2.08	2.75	2.19	5.5258e-05	-3.76142
F01.PB5921	3902	4667	4654	1132	1996	1083	169.15	209.43	218.51	43.44	68.28	44.5	0.000773765	-1.90812
F01.PB5936	83	30	56	0	7	0	3.57	1.34	2.63	0	0.26	0	3.09851e-05	-4.99301
F01.PB5938	225	165	213	758	598	675	17.56	13.35	18.24	52.48	36.88	49.8	0.00964531	1.5411
F01.PB5959	546	527	556	110	101	121	27.82	27.79	30.75	4.96	4.06	5.84	9.15558e-06	-2.50485
F01.PB598	432	212	197	1129	1301	1200	36.15	18.39	18.09	83.82	85.92	94.87	0.000325374	1.8967
F01.PB5987	457	247	233	1261	1338	1181	18.77	10.51	10.35	45.78	43.31	45.92	0.000723325	1.79732
F01.PB6021	91	100	108	774	741	596	3.82	4.34	4.88	28.52	24.35	23.51	2.88533e-06	2.59133
F01.PB6022	104	26	49	1	2	0	7.63	1.98	3.93	0.07	0.12	0	0.00124959	-6.21014
F01.PB6043	20	17	30	4	0	1	1.32	1.17	2.14	0.24	0	0.12	0.00149664	-3.90915
F01.PB6049	257	363	295	68	149	78	20.81	30.37	26.19	4.9	9.51	6	0.00629678	-1.89447
F01.PB6059	1186	880	995	382	332	319	52.09	40.03	47.32	14.85	11.52	13.3	0.000699019	-1.78298
F01.PB6081	115	184	109	504	640	610	5.61	9.3	5.77	21.78	24.65	28.21	0.0015881	1.88533
F01.PB6083	37	24	13	218	282	306	1.69	1.11	0.63	8.61	9.96	12.94	7.58926e-06	3.2426
F01.PB6108	185	113	82	400	618	403	13.92	8.81	6.76	26.72	36.69	28.66	0.00915614	1.67056
F01.PB611	1348	1148	852	255	381	312	116.55	102.79	80.89	19.58	26.03	25.52	7.29483e-05	-2.04628
F01.PB6116	205	287	221	61	36	47	11.53	16.72	13.52	3.04	1.6	2.5	0.00035718	-2.50626
F01.PB6146	240	68	51	642	469	579	11.4	3.35	2.63	27.01	17.58	26.08	0.000716528	2.05068
F01.PB6147	303	523	424	19	128	220	20.41	36.48	31.17	1.14	6.81	14.03	0.00129319	-1.97255
F01.PB6154	79	120	78	240	534	467	5.15	8.09	5.55	13.82	27.36	28.69	0.00298101	1.93088
F01.PB6165	829	993	577	152	487	282	29.57	36.67	22.25	4.82	13.71	9.55	0.0035329	-1.63698
F01.PB6182	2049	1778	1774	609	884	729	96.11	86.33	90.23	25.31	32.74	32.43	0.00438091	-1.56491
F01.PB6200	135	27	100	439	961	736	5.1	1.06	4.08	14.65	28.61	26.32	2.29466e-06	2.78125
F01.PB6220	279	333	276	961	1289	978	11.12	13.73	11.9	33.82	40.43	36.88	0.00262047	1.62883
F01.PB6224	5286	5164	5760	1746	2287	1712	274.21	277.33	324.5	80.23	93.64	84.14	0.00297194	-1.73364
F01.PB623	393	295	510	56	51	39	34.86	27.12	49.63	4.47	3.6	3.32	1.21309e-07	-3.27119
F01.PB624	50	122	99	667	550	489	5.17	13.06	11.29	61.29	44.92	47.75	3.39444e-05	2.431
F01.PB6295	1056	1168	695	172	183	129	41.17	47.14	29.33	5.95	5.64	4.79	2.88492e-08	-2.81631
F01.PB6301	22	266	233	0	11	0	1.23	15.1	13.85	0	0.48	0	0.00760821	-5.98009
F01.PB6302	31	23	13	248	472	219	2.48	1.96	1.15	17.51	29.59	16.44	3.12739e-07	3.55924
F01.PB6346	40	63	29	180	327	259	2.39	3.93	1.92	9.56	15.43	14.67	0.00171016	2.30799
F01.PB6358	5	4	3	113	180	62	0.31	0.25	0.22	5.66	8	3.33	1.52149e-06	4.62628
F01.PB6362	319	784	663	3518	3596	2522	11.68	29.64	26.18	113.67	103.6	87.32	2.15396e-05	2.21061
F01.PB6373	56	71	71	816	1193	884	2.74	3.6	3.77	35.38	46.09	41	4.46229e-12	3.62844
F01.PB6390	164	213	126	9	36	80	8.89	11.96	7.43	0.47	1.57	4.15	0.00499925	-2.18814
F01.PB6396	703	872	512	69	56	43	53.85	69.17	42.93	4.69	3.39	3.12	1.8356e-12	-3.8504
F01.PB6416	1575	918	742	34	33	17	97.19	58.65	49.88	1.86	1.61	0.99	2.00545e-10	-5.49695
F01.PB6451	603	640	556	2787	3094	3005	44.03	48.35	44.4	180.38	178.26	207.53	7.64372e-05	2.0855
F01.PB6471	5	0	0	131	165	499	0.28	0	0	6.58	7.37	26.75	0.00629678	7.1798
F01.PB6477	38	47	64	237	308	161	1.86	2.39	3.41	10.3	11.93	7.49	0.00838233	1.98625
F01.PB6478	2042	2806	1858	266	565	37	130.03	184.94	128.99	15.04	28.42	2.26	2.26534e-10	-3.25714
F01.PB6483	219	210	167	906	852	861	7.85	7.8	6.47	28.75	24.11	29.28	0.000410709	1.92417
F01.PB6511	1018	758	549	134	205	112	59.01	45.52	34.67	6.89	9.41	6.16	7.89008e-07	-2.60763
F01.PB6518	2444	1795	1433	413	714	297	163.92	124.66	104.89	24.57	37.82	18.86	1.35659e-05	-2.25068
F01.PB6522	24	62	83	347	399	489	1.88	4.96	6.98	23.54	24.07	35.33	3.13882e-05	2.64197
F01.PB6557	471	281	167	19	32	24	29.95	18.5	11.58	1.07	1.61	1.45	0.000276914	-3.83957
F01.PB6558	2668	2975	2644	577	592	573	112.08	129.37	120.25	21.46	19.62	22.82	1.59445e-06	-2.46876
F01.PB6572	503	440	401	57	12	40	33.68	30.56	29.29	3.42	0.65	2.55	2.36704e-10	-3.78739
F01.PB6576	12	14	11	57	164	73	0.56	0.7	0.58	2.37	6.01	3.22	0.00579341	2.71815
F01.PB6577	114	79	54	1860	658	1200	5.71	4.14	2.94	82.48	26.03	56.94	0.00216574	3.73929
F01.PB6601	387	347	376	112	179	112	16.31	15.15	17.16	4.21	5.96	4.51	0.00986125	-1.70899
F01.PB6614	63	60	87	629	669	969	3.33	3.28	4.99	29.42	27.88	48.47	4.73412e-07	3.22169
F01.PB6631	77	85	139	19	18	20	4.23	4.81	8.23	0.94	0.8	1.07	0.00403554	-2.62594
F01.PB6637	351	601	373	1735	1124	1726	28.46	50.38	33.14	124.62	71.84	132.12	0.00502323	1.59935
F01.PB664	1039	765	633	2935	5268	4178	90.33	68.88	60.44	226.66	361.88	343.58	7.93518e-05	2.11403
F01.PB6643	1684	1222	2095	378	547	385	100.68	75.63	136.36	20.03	25.81	21.81	2.47679e-05	-2.18006
F01.PB6647	1185	733	1037	139	779	205	48.58	31.1	46.01	5.05	25.19	7.98	0.00767711	-1.7087
F01.PB6648	10689	4584	14402	460	908	521	736.72	327.13	1083.89	28.17	49.47	34.05	0.000578066	-4.24232
F01.PB6649	3753	2935	5202	1726	1362	1403	182.01	147.36	273.69	74.14	52.16	64.48	0.0044954	-1.62697
F01.PB6652	3290	2636	1055	177	595	594	186.29	154.58	64.97	8.88	26.62	31.87	0.00832051	-2.56949
F01.PB6657	1242	6088	5514	87	6	100	74.44	377.8	359.88	4.63	0.29	5.7	0.000107836	-6.2072
F01.PB6663	15102	19102	18339	8639	3753	4668	613.41	803.14	806.09	310.59	120.3	179.74	0.00430075	-1.82184
F01.PB6672	976	852	716	324	273	322	36.6	33.07	29.03	10.75	8.08	11.45	0.00178459	-1.67259
F01.PB6686	206	211	256	1013	1059	774	7.35	7.81	9.89	31.99	29.79	26.17	0.000558393	1.8447
F01.PB6696	1130	1656	1212	218	174	175	42.95	65.15	49.81	7.36	5.25	6.32	9.7597e-10	-3.02954
F01.PB6701	649	1008	826	232	270	265	23.36	37.55	32.12	7.39	7.67	9.04	0.000306985	-1.91684
F01.PB6703	2379	1854	2264	833	412	833	85.32	68.84	87.77	26.43	11.67	28.33	0.000422553	-1.82923
F01.PB6708	446	552	437	50	60	40	16.68	21.38	17.7	1.67	1.77	1.42	4.08316e-09	-3.49338
F01.PB673	3131	1579	1238	327	415	312	352.01	183.91	154.13	32.72	36.89	33.14	0.00646015	-2.7175
F01.PB6738	90	132	121	1856	1760	1389	3.39	5.15	4.93	61.88	52.32	49.62	3.51093e-13	3.63856
F01.PB6743	482	468	358	9	80	18	18.79	18.91	15.13	0.34	2.47	0.67	3.82414e-10	-3.93195
F01.PB6782	959	1395	1101	221	311	167	34.68	52.19	43	7.07	8.88	5.75	5.07833e-07	-2.55447
F01.PB6786	972	1134	495	170	387	200	68.92	83.26	38.41	10.7	21.69	13.48	0.00261185	-2.03067
F01.PB6790	703	603	718	103	153	116	26.02	23.1	28.7	3.37	4.48	4.1	7.32207e-07	-2.6827
F01.PB6794	1684	1704	1234	248	376	240	76.67	80.31	60.89	10	13.51	10.36	1.17307e-07	-2.65804
F01.PB6806	653	541	461	102	159	78	23.55	20.2	17.98	3.27	4.54	2.67	9.15558e-06	-2.53797
F01.PB681	25	28	18	283	259	193	2.33	2.7	1.86	22.98	18.68	16.68	2.10166e-05	3.15195
F01.PB683	140	259	181	1005	1294	938	13.69	26.2	19.53	87.2	99.8	86.51	1.32511e-05	2.24548
F01.PB6841	2404	1512	1652	109	80	56	108.42	70.59	80.74	4.35	2.85	2.39	5.08564e-20	-4.72588
F01.PB6860	1589	1394	1862	674	366	485	67.76	61.57	85.99	25.46	12.34	19.64	0.000284684	-1.87075
F01.PB6861	0	175	102	1894	1840	1810	0	6.81	4.16	62.98	54.56	64.47	5.3462e-16	4.09825
F01.PB6862	487	619	431	131	115	45	29.46	38.74	28.39	7.07	5.51	2.61	5.2575e-06	-2.64101
F01.PB6876	5	10	54	1790	643	549	0.2	0.4	2.24	60.53	19.39	19.9	0.00778921	5.18887
F01.PB6878	632	435	490	1600	2300	1707	34.33	24.46	28.96	77.01	98.64	87.84	0.00264461	1.61351
F01.PB689	307	296	497	121	178	83	45.33	45.3	82.19	16.05	20.86	11.54	0.00716043	-1.79328
F01.PB6895	490	306	429	1241	1672	1050	39.17	25.33	37.58	88.07	105.58	79.42	0.00781042	1.45016
F01.PB6897	1039	536	511	2	29	15	68.87	36.79	36.96	0.12	1.52	0.94	1.21187e-09	-5.7798
F01.PB6898	314	391	275	68	171	71	11.2	14.43	10.59	2.15	4.81	2.4	0.00467464	-1.93107
F01.PB6902	544	569	412	2115	1580	1562	25.48	27.57	20.92	87.58	58.33	69.22	0.0040728	1.57807
F01.PB6925	404	494	662	2439	2403	2460	19.02	24.07	33.79	101.66	89.27	109.73	0.000125776	2.00097
F01.PB6933	795	1154	785	225	311	236	64.03	96.22	69.29	16.08	19.8	17.96	8.78579e-05	-2.05623
F01.PB6937	2787	1537	1926	75	35	13	107.87	61.58	80.62	2.57	1.07	0.48	1.32527e-19	-5.88678
F01.PB698	18	30	5	117	212	200	1.66	2.85	0.51	9.27	14.93	16.88	0.000155626	3.11086
F01.PB6980	849	395	406	2001	1691	2094	36.92	17.79	19.16	77.03	58.03	86.27	0.0034868	1.61286
F01.PB6987	253	232	135	834	1023	566	11.37	10.8	6.59	33.17	36.27	24.09	0.00184937	1.73253
F01.PB7008	1433	1532	1759	56	63	63	74.08	81.94	98.74	2.57	2.59	3.12	3.5363e-21	-4.92184
F01.PB7016	716	727	491	32	62	58	25.67	26.97	19.02	1.03	1.76	1.99	2.98311e-12	-3.89331
F01.PB7023	1	3	4	27	37	23	0.06	0.14	0.18	0.9	1.11	0.82	0.00850941	3.18234
F01.PB7035	980	645	654	325	350	190	71.74	48.91	52.42	21.11	20.23	13.22	0.00335598	-1.63458
F01.PB7056	430	604	577	113	115	122	31.07	45.2	45.58	7.25	6.56	8.35	2.10166e-05	-2.42137
F01.PB7058	803	319	1274	3063	2756	2045	56.45	23.27	97.78	190.88	152.9	135.97	0.00799002	1.46991
F01.PB7059	168	120	176	38	39	40	12.4	9.17	14.21	2.49	2.27	2.79	0.00672566	-2.20892
F01.PB7062	271	464	397	94	119	79	10.15	17.97	16.05	3.11	3.51	2.82	0.000532199	-2.1965
F01.PB7071	170	294	205	42	48	75	13.91	24.91	18.39	3.05	3.1	5.81	0.00209208	-2.21817
F01.PB7087	164	156	123	674	658	1054	5.89	5.8	4.78	21.39	18.61	35.82	0.0011685	2.2368
F01.PB711	2774	2473	3830	151	52	28	249.14	230.04	378.14	12.05	3.69	2.38	2.81223e-20	-5.51321
F01.PB7111	911	697	653	18	52	17	38.49	30.48	29.88	0.7	1.73	0.68	2.10553e-18	-4.98346
F01.PB7145	9	3	10	57	69	87	0.66	0.27	0.75	3.46	3.75	5.64	0.00317754	3.05444
F01.PB7147	252	318	244	68	73	0	18.85	24.57	19.93	4.5	4.3	0	5.67549e-05	-2.81051
F01.PB7158	5	0	22	151	244	108	0.19	0	0.88	4.94	7.12	3.78	2.81136e-06	3.91461
F01.PB7170	889	685	544	281	346	266	72.38	57.78	48.63	20.37	22.29	20.5	0.00989687	-1.47089
F01.PB7195	149	162	160	941	1757	1649	7.76	8.73	9.07	43.34	72.06	81.23	2.92975e-08	2.97475
F01.PB7209	572	418	1018	3093	4005	3525	20.53	15.52	39.43	98.11	113.26	119.8	3.76317e-05	2.1594
F01.PB7213	796	1063	830	99	198	145	53.27	73.66	60.62	5.88	10.46	9.19	3.26313e-08	-2.84736
F01.PB7217	13	14	6	94	154	81	0.9	0.99	0.45	5.46	7.9	5.03	0.000973854	3.07717
F01.PB7218	26	52	33	344	247	288	1.77	3.67	2.46	20.82	13.31	18.61	7.67727e-05	2.78072
F01.PB7240	95	165	107	73	2	0	3.32	5.99	4.06	2.26	0.07	0	0.00374786	-2.46138
F01.PB7245	1820	1670	1403	592	805	478	80.12	76.14	66.95	23.09	27.99	19.96	0.0028533	-1.62446
F01.PB7252	502	521	488	147	187	200	34.08	36.64	36.19	8.88	10.07	12.86	0.00397398	-1.71862
F01.PB726	360	531	457	1667	1657	1595	44.83	68.51	63.26	184.93	163.21	187.53	0.00219161	1.64688
F01.PB7279	314	326	303	25	77	29	19.97	21.46	21	1.41	3.87	1.75	2.93175e-06	-3.13077
F01.PB730	257	231	83	28	69	14	22.99	21.41	8.15	2.26	4.93	1.21	0.00994797	-2.64384
F01.PB7305	626	853	656	254	152	255	30.54	43.03	34.68	10.97	5.88	11.78	0.000430692	-1.88115
F01.PB734	408	650	647	2289	1809	1960	35.24	58.18	61.36	175.58	123.47	160.11	0.00310219	1.61297
F01.PB7340	1169	724	697	302	310	300	70.53	45.23	45.8	16.15	14.77	17.14	0.00131089	-1.7187
F01.PB7359	471	638	418	2240	2372	2115	19.84	27.82	19.06	83.52	78.84	84.44	0.00026444	1.92068
F01.PB7370	4947	3964	3245	1533	1489	1715	191.52	158.84	135.84	52.51	45.49	62.95	0.00604015	-1.56473
F01.PB7375	113	64	226	538	623	706	7.88	4.63	17.2	33.16	34.21	46.43	0.00059539	1.97602
F01.PB7393	233	259	202	1	7	60	8.46	9.73	7.95	0.03	0.21	2.1	7.07006e-07	-3.47853
F01.PB7400	20	33	35	264	139	205	1.33	2.21	2.5	15.02	7.07	12.43	0.000982797	2.58704
F01.PB7410	548	724	599	2	46	28	20	27.36	23.66	0.08	1.35	0.98	1.25856e-16	-4.89841
F01.PB7431	0	19	15	164	283	186	0	0.72	0.61	5.22	8.01	6.35	4.91555e-07	3.95911
F01.PB7446	418	657	434	1869	2078	1850	15.21	24.69	17.05	60.05	59.52	63.69	0.0012753	1.72058
F01.PB7448	166	209	204	37	88	24	7.7	10.05	10.24	1.54	3.25	1.08	0.00428557	-2.24965
F01.PB7494	37	33	29	2	3	5	2.98	2.8	2.55	0.16	0.25	0.38	0.00225688	-3.50251
F01.PB750	379	335	436	6395	6617	6492	70.5	64.74	92.1	1064.89	975.35	1137.03	5.19928e-13	3.86049
F01.PB7528	171	158	116	2850	2881	1888	6.39	6.1	4.69	94.13	84.85	66.82	1.69009e-14	3.87067
F01.PB7531	463	523	434	120	223	165	19.31	22.57	19.59	4.46	7.35	6.56	0.00511949	-1.72302
F01.PB7545	54	55	97	386	533	383	4.41	4.66	8.75	28	34.36	29.53	0.000112925	2.40909
F01.PB7555	73	95	179	17	14	10	3.98	5.36	10.61	0.84	0.61	0.56	0.00516495	-3.32492
F01.PB7558	397	463	309	2280	1724	1304	17.08	20.58	14.38	86.66	58.44	53.09	0.000158005	1.96689
F01.PB757	9751	12851	7528	1576	2241	1569	1065.6	1454.94	910.13	153.33	193.66	162.06	1.73488e-06	-2.71612
F01.PB7584	212	179	197	703	1267	1323	7.92	6.91	7.95	23.22	37.3	46.79	8.95898e-05	2.26085
F01.PB7586	166	151	105	23	39	32	11.16	10.53	7.71	1.4	2.08	2.05	0.00428381	-2.39417
F01.PB762	11	20	40	3253	3288	4873	1.44	2.8	5.95	379.22	340.22	601.65	8.5819e-20	7.10494
F01.PB7629	2862	3555	4458	942	696	692	119.05	153.08	200.72	34.68	22.85	27.3	3.4341e-06	-2.44307
F01.PB7644	5262	2805	4199	1361	3	569	250.71	138.39	217	57.44	0.13	25.71	3.1975e-06	-2.81403
F01.PB768	1397	2110	1039	7611	6021	5642	126.04	197.13	103.13	610.04	429.18	481.36	0.0011046	1.87694
F01.PB7691	22	26	42	195	379	193	0.84	1.01	1.68	6.34	11	6.74	9.21435e-05	2.81814
F01.PB7707	11	10	5	434	468	347	0.6	0.57	0.3	21.09	20.26	18.02	1.45065e-14	5.36853
F01.PB7726	446	527	628	155	299	104	24.35	29.79	37.27	7.5	12.89	5.38	0.00306279	-1.80108
F01.PB7747	443	292	166	24	67	35	17.62	12.03	7.16	0.85	2.13	1.34	0.00073811	-3.09007
F01.PB7797	38	68	58	275	429	352	1.63	3.02	2.71	10.37	14.43	14.21	0.000231991	2.44956
F01.PB7798	536	234	439	61	12	12	20.48	9.25	18.14	2.07	0.38	0.44	8.17031e-07	-4.02065
F01.PB781	15673	10587	12010	858	735	679	2066.83	1446.67	1764.97	100.86	76.69	84.52	1.08723e-13	-4.28993
F01.PB7811	2296	1249	859	43	103	51	93.42	52.58	37.82	1.56	3.31	1.98	2.06826e-05	-4.7345
F01.PB7817	201	261	145	3	9	2	8.3	11.11	6.45	0.11	0.31	0.08	7.87847e-12	-5.73259
F01.PB7864	1739	1615	2778	713	804	789	65.8	63.27	113.68	23.9	24.01	28.32	0.00794694	-1.64305
F01.PB7892	802	666	690	2153	2785	2105	58.36	50.25	54.9	139.08	160.07	144.99	0.00800858	1.47369
F01.PB7903	295	338	120	48	84	58	11.72	13.89	5.16	1.69	2.63	2.18	0.00979475	-2.21487
F01.PB791	12	14	36	123	155	100	1.05	1.27	3.46	9.57	10.72	8.28	0.00879627	2.34445
F01.PB7947	31	19	31	270	488	390	1.79	1.12	1.95	13.51	21.75	20.87	4.77072e-08	3.58289
F01.PB7950	124	377	267	17	21	20	6.22	19.51	14.48	0.78	0.84	0.97	0.000364997	-3.95369
F01.PB7967	65	72	26	187	316	274	3.51	4.06	1.57	8.92	13.41	13.98	0.00629628	2.03625
F01.PB7970	16	49	68	5	0	1	0.99	3.06	4.45	0.26	0	0.06	0.00479497	-4.64497
F01.PB7991	521	577	610	1537	2190	1688	41.17	47.18	52.82	107.71	136.58	126.11	0.00964531	1.42668
F01.PB8001	31	25	46	9	0	3	1.34	1.12	2.13	0.37	0	0.16	0.00386196	-3.24935
F01.PB8005	133	182	100	28	30	24	6.07	8.6	4.95	1.13	1.08	1.04	0.00219575	-2.55942
F01.PB8006	642	1335	1139	3621	3527	3115	23.89	51.44	45.84	119.24	103.57	109.9	0.00915298	1.49305
F01.PB8028	135	146	76	437	750	536	6.83	7.64	4.17	19.58	29.94	25.68	0.00057304	2.03967
F01.PB8037	4243	2438	1439	0	18	3	240.06	142.82	88.58	0	0.81	0.16	6.43412e-11	-8.93343
F01.PB8069	203	951	393	3489	1862	3005	15.47	74.97	32.73	235.48	111.88	216.31	0.00361855	2.24662
F01.PB8073	29	10	0	74	96	97	1.13	0.41	0	2.48	2.88	3.5	0.00994823	2.58798
F01.PB808	173	298	58	610	575	699	19.54	34.78	7.34	61.14	51.2	74.31	0.00700751	1.64345
F01.PB8114	3	4	1	47	43	36	0.18	0.19	0.1	1.93	1.57	1.59	0.00129574	3.77338
F01.PB8115	17	28	6	179	214	191	1.18	2.01	0.45	11	11.71	12.53	3.47817e-05	3.311
F01.PB8116	112	114	92	794	1149	795	5.9	6.22	5.27	37.07	47.8	39.7	4.03466e-08	2.86968
F01.PB812	158	212	157	76	52	20	14.28	19.78	15.53	6.07	3.7	1.71	0.00936333	-2.06538
F01.PB8152	691	818	536	138	9	52	38.17	46.81	32.18	6.76	0.43	2.76	4.65894e-11	-3.51477
F01.PB8156	6	4	0	60	136	138	0.26	0.18	0	2.15	4.3	5.26	9.99883e-07	4.86578
F01.PB8166	84	181	94	493	384	537	3.4	7.58	4.1	17.61	12.22	20.53	0.00564506	1.78202
F01.PB8171	200	152	212	25	33	26	7.32	5.76	8.37	0.83	0.96	0.92	9.01012e-05	-2.98393
F01.PB8172	52	29	119	313	363	404	2.29	1.33	5.62	12	12.44	16.61	0.0009173	2.19306
F01.PB8174	170	120	125	677	533	530	6.43	4.68	5.09	22.54	15.83	18.9	0.00201562	1.85752
F01.PB8178	2	3	5	23	46	67	0.1	0.16	0.23	0.86	1.51	2.66	0.00734182	3.54122
F01.PB8189	1	13	8	84	111	72	0.06	0.58	0.37	3.2	3.75	2.94	0.00062552	3.35456
F01.PB8190	353	292	393	1499	1340	1047	13.82	11.87	16.67	51.94	41.39	38.87	0.00169513	1.67538
F01.PB82	554	778	735	2321	2716	2464	47.7	69.38	69.49	177.5	184.77	200.68	0.002813	1.63205
F01.PB820	175	137	112	10	51	43	17.36	14.08	12.25	0.88	4	4.03	0.00730746	-2.26828
F01.PB8208	53	91	179	370	532	469	2.36	4.19	8.65	14.55	18.64	19.73	0.00344869	1.83451
F01.PB821	27	10	4	86	136	129	2.73	1.05	0.48	7.63	10.75	12.19	0.00174908	2.89467
F01.PB8242	343	523	349	189	126	124	18.32	28.92	20.25	8.98	5.35	6.31	0.00783321	-1.67632
F01.PB8268	370	557	577	1991	3459	2017	14.72	22.95	24.81	70.03	108.48	76.02	6.04201e-05	2.05447
F01.PB8282	2742	2137	1903	463	1016	577	104.33	84.17	78.3	15.62	30.52	20.84	0.000217975	-1.97459
F01.PB8306	242	237	156	956	1012	1318	9.15	9.31	6.4	32.02	30.22	47.29	3.4805e-05	2.17217
F01.PB8326	764	1151	1176	495	528	238	39.06	60.89	65.23	22.44	21.29	11.55	0.00545884	-1.54611
F01.PB8330	462	384	300	52	117	146	20.86	17.98	14.7	2.08	4.18	6.27	0.000931302	-2.07352
F01.PB8339	879	789	847	113	88	161	38.61	35.88	40.31	4.39	3.05	6.7	5.09866e-09	-2.98706
F01.PB8352	116	100	123	395	384	537	5.04	4.5	5.81	15.17	13.17	22.09	0.00742384	1.75059
F01.PB8370	566	772	555	35	33	68	30.58	43.11	32.55	1.72	1.41	3.49	8.97289e-13	-3.98228
F01.PB8388	260	176	212	14	22	20	11.79	8.28	10.41	0.57	0.81	0.88	3.76221e-07	-3.76099
F01.PB8416	128	114	12	484	474	295	10.53	9.7	1.09	35.18	30.66	22.85	0.00129574	2.09516
F01.PB8450	192	126	223	41	55	40	8.3	5.64	10.43	1.57	1.89	1.63	0.00438684	-2.23566
F01.PB8472	220	110	118	15	18	0	13.28	6.86	7.74	0.82	0.87	0	2.73472e-06	-4.0455
F01.PB8473	356	544	409	2219	2053	1734	13.28	20.96	16.48	73.08	60.28	61.2	0.000143795	1.97611
F01.PB8508	1038	917	1074	5887	5680	4558	64.5	59	72.71	324.3	278.67	268.2	6.04201e-05	2.18473
F01.PB8526	648	393	407	144	250	163	35.88	22.53	24.5	7.06	10.93	8.55	0.0089374	-1.61942
F01.PB8530	78	33	62	2	1	3	5.13	2.25	4.45	0.12	0.05	0.19	5.66231e-06	-5.02078
F01.PB8537	46	32	46	789	1311	1610	1.78	1.28	1.92	26.69	39.55	58.33	1.47763e-08	4.68449
F01.PB8571	380	308	408	175	80	142	26.7	22.37	31.3	10.89	4.44	9.42	0.00987242	-1.65567
F01.PB8578	696	513	440	7	81	98	25.79	19.69	17.62	0.24	2.38	3.46	3.46778e-09	-3.36872
F01.PB8594	3954	2235	1828	603	921	664	276.54	161.83	139.64	37.43	50.86	44.01	0.0044274	-2.10219
F01.PB8607	155	378	369	1419	1246	857	5.55	13.94	14.19	44.69	34.98	28.94	0.001098	1.72783
F01.PB8634	888	1280	1301	96	157	104	37.53	56	59.53	3.59	5.24	4.17	3.48648e-12	-3.53005
F01.PB8635	312	294	195	673	1618	1296	12.96	12.6	8.78	24.66	52.88	50.86	0.00225946	1.92898
F01.PB864	670	1295	705	199	261	290	57.88	115.84	66.9	15.32	17.84	23.7	0.00323151	-2.04409
F01.PB8642	76	70	73	238	414	306	2.77	2.63	2.87	7.65	11.84	10.53	0.00689771	1.88796
F01.PB8677	1269	475	1558	0	0	7	53.32	20.66	70.86	0	0	0.32	1.31414e-09	-8.99562
F01.PB8682	23	49	22	231	253	194	1.39	3.06	1.44	12.34	12.04	11.08	0.00052614	2.6283
F01.PB8699	6458	2871	4567	281	500	207	255.69	117.68	195.6	9.85	15.65	7.79	3.14416e-07	-4.07831
F01.PB8731	1144	905	752	380	444	352	78.8	64.52	56.59	23.22	24.17	22.97	0.0075478	-1.47581
F01.PB8750	113	0	0	1275	3310	2587	4.76	0.02	0.01	47.42	109.73	103.02	3.64378e-11	5.78014
F01.PB8777	541	719	552	0	517	49	34.49	47.43	38.36	0	26.03	3.01	0.00804528	-2.04923
F01.PB8780	419	547	361	89	28	183	15.2	20.53	14.14	2.88	0.81	6.28	7.82476e-05	-2.28678
F01.PB8834	125	160	110	1147	875	680	8.48	11.23	8.16	68.87	46.75	43.56	1.24952e-06	2.55722
F01.PB8836	1084	739	589	112	212	150	65.98	46.57	39.05	6.04	10.19	8.65	8.12253e-07	-2.58297
F01.PB8838	787	442	331	58	165	39	52.34	30.46	24.06	3.42	8.66	2.45	0.00184356	-2.86057
F01.PB8849	28	19	40	0	0	0	1.02	0.74	1.59	0	0	0	1.24952e-06	#NAME?
F01.PB8891	2192	1877	1134	723	633	578	133.94	118.81	75.47	39.16	30.58	33.5	0.00209788	-1.63558
F01.PB8894	372	322	468	56	38	74	27.13	24.32	37.32	3.62	2.19	5.11	1.13821e-06	-2.98345
F01.PB8934	2247	1541	1551	228	218	191	123.22	87.53	92.5	11.08	9.46	9.93	3.82571e-11	-3.28485
F01.PB8960	2343	1245	1411	56	253	283	96.01	52.82	62.57	2.05	8.19	11.01	7.10015e-07	-3.301
F01.PB8993	6226	6293	6833	1839	2510	2027	426.76	446.66	511.4	111.83	135.91	131.55	0.00164398	-1.83633
F01.PB900	938	1268	840	188	291	258	92.19	129.09	91.01	16.43	22.61	23.97	9.1006e-06	-2.27294
F01.PB9008	23	28	42	1	6	1	1.7	2.15	3.4	0.07	0.35	0.07	0.00136602	-3.88042
F01.PB9031	331	146	325	46	107	81	16.55	7.56	17.64	2.04	4.22	3.84	0.00998131	-2.02782
F01.PB9078	101	149	112	7	15	9	3.72	5.69	4.45	0.24	0.44	0.32	1.71867e-05	-3.79918
F01.PB9079	497	809	631	197	197	193	19.05	32.05	26.13	6.7	5.95	7.03	0.000441533	-1.94138
F01.PB908	1602	1707	1334	429	594	424	191.1	210.97	176.62	45.57	56.04	47.77	0.000245434	-1.91597
F01.PB9098	718	681	185	36	24	90	37.36	36.67	10.5	1.66	1.02	4.45	0.00363837	-3.5416
F01.PB9116	1890	1889	1215	7182	7386	5798	81.22	84.05	56.54	273.14	250.42	236.14	0.00179945	1.80843
F01.PB9135	490	198	0	1373	1462	889	26.32	11.06	0	65.33	61.99	45.25	2.17755e-05	2.23254
F01.PB9148	205	223	174	909	987	804	8.23	9.27	7.58	32.26	31.23	30.58	0.000307989	1.94141
F01.PB9157	243	605	380	34	54	33	18.53	47.76	31.69	2.31	3.25	2.39	0.000128178	-3.59026
F01.PB9162	16010	11054	9043	4745	6080	2599	581.18	415.35	354.77	152.41	174.14	89.48	0.00959007	-1.67385
F01.PB9166	594	366	297	95	56	105	47.25	30.18	25.89	6.73	3.54	7.91	0.000103175	-2.47306
F01.PB9195	47	41	50	261	425	239	3.57	3.27	4.22	17.6	25.49	17.2	0.000290712	2.49042
F01.PB9197	1188	781	624	4376	4488	5763	78.33	53.32	44.89	255.89	233.68	359.79	2.4204e-05	2.29761
F01.PB924	1672	1741	2126	190	269	351	154.15	166.25	215.64	15.57	19.6	30.6	1.77622e-09	-2.98931
F01.PB9288	4287	5265	6133	742	289	1309	221.29	281.37	343.82	33.97	11.79	64.02	2.53212e-08	-2.90737
F01.PB9291	255	278	218	944	808	898	20.11	22.64	18.84	65.9	50.2	66.83	0.00418608	1.6117
F01.PB932	435	402	425	36	88	85	41.14	39.38	44.25	3.03	6.58	7.6	3.28406e-06	-2.82693
F01.PB9326	1119	831	878	368	203	317	49.45	38.04	42.07	14.43	7.08	13.28	0.00031431	-1.86172
F01.PB9333	3061	3767	2320	442	1109	885	237.41	302.55	197.07	30.47	67.97	65	5.61475e-05	-2.14515
F01.PB9344	464	402	219	56	143	77	22.72	20.34	11.62	2.43	5.53	3.6	0.000553715	-2.22594
F01.PB9360	223	189	131	44	68	22	12.71	11.17	8.17	2.27	3.06	1.2	0.00394028	-2.27927
F01.PB9366	417	726	569	121	401	158	15.09	27.18	22.25	3.89	11.45	5.43	0.00828471	-1.6167
F01.PB9385	420	823	736	136	143	145	15.37	31.17	29.11	4.41	4.13	5.05	5.36805e-05	-2.44566
F01.PB9414	161	265	252	771	796	825	9.54	16.26	16.25	40.49	37.24	46.3	0.00485061	1.59732
F01.PB9425	218	271	309	723	951	1120	16.08	20.69	24.86	47.24	55.29	77.98	0.00427178	1.5875
F01.PB9429	924	807	562	79	85	112	47.36	42.85	31.28	3.59	3.46	5.44	5.15396e-10	-3.25323
F01.PB9486	394	228	310	38	71	59	14.05	8.42	11.94	1.2	2	1.99	4.17374e-05	-2.70777
F01.PB9491	178	311	232	41	46	77	12.38	22.41	17.62	2.53	2.55	5.08	0.000897799	-2.33307
F01.PB9494	541	767	431	75	44	185	23.78	34.87	20.54	2.92	1.53	7.71	9.18933e-07	-2.66668
F01.PB9508	571	451	520	25	108	128	30.13	24.65	29.78	1.19	4.49	6.41	1.30795e-06	-2.78774
F01.PB9535	108	113	152	526	992	607	6.04	6.49	9.21	25.84	43.42	31.91	4.35964e-05	2.25155
F01.PB955	370	507	395	1587	1764	1636	35.38	50.16	41.52	134.68	133.06	147.7	0.000971842	1.7497
F01.PB9623	289	355	525	98	85	80	10.93	13.9	21.46	3.28	2.54	2.87	0.00027876	-2.38121
F01.PB9641	85	118	141	2	28	11	3.05	4.4	5.49	0.07	0.81	0.38	0.000181686	-3.37953
F01.PB9657	278	110	319	1029	1520	1733	12.51	5.13	15.54	40.95	53.93	73.83	1.07397e-05	2.37064
F01.PB9685	28	27	28	173	198	150	1.04	1.05	1.14	5.58	5.71	5.18	0.00332863	2.41806
F01.PB9718	2028	1220	2100	396	1171	679	73.48	45.77	82.21	12.7	33.48	23.35	0.0075564	-1.51939
F01.PB974	316	304	183	1021	1616	788	30.11	30	19.2	86.48	121.7	71	0.000421195	1.84606
F01.PB9746	1888	1298	853	269	388	482	99.38	70.71	48.78	12.55	16.15	24.03	0.00188259	-2.02728
F01.PB9753	45	30	19	373	580	329	3.1	2.13	1.43	22.53	31.16	21.23	3.12115e-08	3.53256
F01.PB9772	2912	2754	2848	479	966	353	111	108.69	117.38	16.16	29.07	12.76	1.73488e-06	-2.51768
F01.PB9783	1088	1700	1523	5654	5579	5372	39.54	63.95	59.82	181.8	159.97	185.11	0.00273457	1.72357
F01.PB9846	155	162	113	459	898	458	8.85	9.53	6.99	23.14	40.25	24.66	0.00186825	1.82383
F01.PB986	222	234	333	1309	1858	914	21.72	23.8	35.93	113.89	143.67	84.57	2.96573e-05	2.10901
F01.PB9871	250	149	207	527	978	567	13.44	8.31	12.07	25.06	41.42	28.8	0.00879319	1.52008
F01.PB9880	5435	3513	2026	337	646	649	327.3	219.1	132.91	17.99	30.74	37.01	0.00101434	-2.96185
F01.PB9883	0	0	0	63	83	42	0	0	0	3.4	3.97	2.45	2.88492e-08	Inf
F01.PB991	2	31	34	50111	8992	29448	0.18	2.9	3.4	3975.73	634.52	2487.13	2.33646e-06	10.1822
F01.PB993	53	45	72	236	412	242	4.46	3.92	6.65	17.63	27.39	19.26	0.00235422	2.12831
F01.PB9955	434	410	342	99	120	69	34.88	34.1	30.16	7.1	7.66	5.26	0.000259741	-2.28101

## Sheet: Table S8
Table S8. DEGs expressed in cold treated and dark cultured then transferred to incubators (sample 2) compared with incubators cultured faba bean buds (sample 3)
Transcript ID	T07 Count	T08 Count	T09 Count	T10 Count	T11 Count	T12 Count	T07 FPKM	T08 FPKM	T09 FPKM	T10 FPKM	T11 FPKM	T12 FPKM	FDR	log2FC
F01.PB100	1392	2012	658	174	6	427	148.56	189.87	72.27	18.14	0.58	45.24	0.00963446	-2.78902
F01.PB10132	674	525	121	0	4	6	31.17	22.04	5.81	0.04	0.2	0.29	0.00210285	-7.10324
F01.PB1015	1599	710	469	0	0	0	121.55	48.33	36.86	0	0	0	1.47791e-05
F01.PB10377	2	4	2	74	177	73	0.13	0.24	0.14	4.78	10.79	4.83	0.00304679	5.32939
F01.PB10449	291	103	104	0	0	0	9.34	3.02	3.46	0	0	0	0.000769051
F01.PB10457	280	559	139	14	29	18	12.24	22.2	6.29	0.61	1.21	0.83	0.00412423	-4.00012
F01.PB10496	719	15	981	3778	4316	2669	50.44	0.98	71.09	258.61	278.39	187.14	0.00431541	2.47256
F01.PB10598	4104	2425	1221	137	37	21	280.85	149.15	86.37	9.17	2.37	1.48	0.00786123	-5.45783
F01.PB10763	235	564	123	7	2	0	5.09	11.21	2.78	0.17	0.05	0	0.000199988	-6.71148
F01.PB10885	2287	2513	2721	0	7	1142	52.02	52.4	64.24	0	0.16	26.22	0.000865611	-2.77541
F01.PB11315	102	174	59	0	0	0	2.97	4.63	1.8	0	0	0	5.97897e-08
F01.PB11549	155	605	522	16	17	73	3.72	13.29	13.01	0.37	0.38	1.77	0.00504696	-3.606
F01.PB12	3123	3869	736	1	39	28	227.45	252.75	55.42	0.12	2.61	2.1	6.35998e-05	-6.84095
F01.PB12070	0	284	149	914	867	798	0	5.68	3.37	19.41	17.62	17.53	0.00531256	2.62474
F01.PB12372	62	416	123	0	0	0	1.33	8.06	2.7	0	0	0	0.00165263
F01.PB125	5577	26892	5618	107	8	72	504.18	2164.27	523.55	9.48	0.73	6.48	0.00809633	-7.65136
F01.PB12604	0	0	0	76	59	231	0	0	0	2.11	1.56	6.62	0.00320009
F01.PB1292	162	48	204	0	0	0	13.3	3.53	17.3	0	0	0	3.02624e-05
F01.PB12988	308	326	438	36	14	47	9.25	8.95	13.61	1.08	0.4	1.42	0.000307884	-3.56067
F01.PB13025	277	1144	358	0	0	0	6.2	23.43	8.31	0	0	0	1.28261e-06
F01.PB13084	93	116	133	0	1	0	2.76	3.13	4.06	0	0.03	0	2.92744e-07	-8.44328
F01.PB13197	49	84	48	0	0	3	1.5	2.31	1.52	0	0	0.09	9.55416e-05	-5.9398
F01.PB1335	33	32	20	0	0	0	2.64	2.29	1.65	0	0	0	2.29695e-05
F01.PB1336	13488	15083	13083	2161	1419	1716	1377.3	1364.5	1375.54	215.51	131.96	174.11	0.00648729	-3.05701
F01.PB13471	72	135	98	0	0	20	1.57	2.72	2.23	0	0	0.45	0.0048006	-3.95737
F01.PB13474	159	642	117	0	0	0	3.33	12.31	2.54	0	0	0	0.00075902
F01.PB1355	69	28	34	476	592	401	5.88	2.13	2.99	39.64	46.22	34.09	0.000175053	3.35285
F01.PB13601	34	252	158	0	0	0	0.81	5.4	3.84	0	0	0	4.88853e-05
F01.PB13606	8	0	0	84	100	30	0.25	0	0	2.45	2.8	0.92	0.00212431	4.49699
F01.PB1369	550	705	813	78	99	95	45.55	52.15	69.46	6.31	7.51	7.85	0.000497256	-2.99422
F01.PB13786	0	27	0	255	128	191	0	0.58	0	5.77	2.78	4.48	0.000387645	4.55647
F01.PB13933	76	87	27	13	0	0	1.73	1.81	0.65	0.29	0	0	0.00948562	-3.9898
F01.PB14093	159	297	215	4	18	0	4.26	7.27	5.97	0.12	0.47	0	1.25838e-05	-4.94287
F01.PB1412	453	1133	536	104	148	122	62.61	136.65	76	14.04	18.42	16.63	0.00473392	-2.50949
F01.PB14207	185	315	258	11	19	10	5.51	8.55	7.97	0.33	0.53	0.31	6.51762e-05	-4.28363
F01.PB14319	174	125	101	3	0	0	4.59	3.02	2.77	0.08	0	0	7.50572e-07	-7.22332
F01.PB14365	388	411	141	18	1	7	8.77	8.52	3.32	0.4	0.04	0.17	2.3592e-05	-5.27801
F01.PB14432	23	140	114	0	0	0	0.57	3.11	2.87	0	0	0	4.88853e-05
F01.PB14517	38	55	48	3	2	2	0.79	1.05	1.04	0.06	0.04	0.04	0.00338774	-4.40031
F01.PB14898	359	430	892	15	16	24	9.95	10.91	25.66	0.43	0.42	0.7	0.000970746	-5.01981
F01.PB15024	78	60	56	1	1	5	1.91	1.35	1.44	0.03	0.03	0.14	0.000929259	-4.88205
F01.PB1503	5504	5550	4765	0	0	0	447.68	403.44	399.9	0	0	0	2.56532e-31
F01.PB1504	171	135	193	11	13	12	13.33	9.44	15.56	0.86	0.96	0.99	0.00220921	-3.89057
F01.PB15112	55	90	83	0	1	0	1.67	2.48	2.62	0	0.03	0	4.06916e-06	-7.8392
F01.PB15222	178	307	184	0	9	7	3.55	5.62	3.81	0	0.17	0.14	2.45655e-06	-5.39223
F01.PB15310	0	0	0	152	152	263	0	0	0	4.1	3.92	7.32	7.98532e-10
F01.PB15360	423	344	526	47	20	20	10.11	7.54	13.03	1.1	0.45	0.48	1.56555e-05	-4.01318
F01.PB15407	899	566	732	176	79	124	26	14.96	21.95	4.98	2.15	3.63	0.00348948	-2.6618
F01.PB15424	0	0	0	127	83	164	0	0	0	3.25	2.03	4.34	5.62032e-08
F01.PB1545	20904	16630	15545	1461	1011	1031	2586.68	1806.57	1976.16	176.58	113.15	126.22	0.000189581	-4.02472
F01.PB15639	196	151	65	13	1	1	5.27	3.72	1.83	0.35	0.03	0.03	0.00215832	-4.92128
F01.PB1603	628	50	941	6021	2359	4834	76.2	5.41	117.27	713.12	258.99	580.23	0.00124224	2.845
F01.PB16036	9	0	0	97	126	43	0.19	0	0	1.87	2.34	0.87	0.000788585	4.64323
F01.PB16278	1606	1126	2564	19	12	35	46.13	29.57	76.41	0.55	0.33	1.03	1.63679e-07	-6.43969
F01.PB1632	201	613	813	9032	6224	9248	22.51	60.58	93.67	988.07	632.88	1027.19	2.67129e-05	3.86242
F01.PB16393	892	516	798	11	0	19	21.7	11.51	20.14	0.28	0	0.47	4.08012e-11	-6.33247
F01.PB16452	196	340	119	9	1	6	5.4	8.57	3.4	0.26	0.03	0.18	3.36473e-06	-5.40926
F01.PB16612	1108	732	752	50	58	38	25.6	15.5	18.05	1.14	1.25	0.89	2.92744e-07	-4.25608
F01.PB1677	707	703	851	0	108	316	57.31	50.95	71.13	0	8.03	25.55	0.00657842	-2.47845
F01.PB16838	3	16	6	121	117	114	0.07	0.32	0.14	2.54	2.35	2.47	0.0091621	3.84609
F01.PB1700	1078	489	870	8	25	16	108.65	43.69	90.3	0.79	2.3	1.6	3.25657e-06	-5.74821
F01.PB1716	473	309	173	30	11	10	35.24	20.61	13.3	2.22	0.75	0.81	0.00768517	-4.35534
F01.PB17163	229	481	84	0	4	3	4.25	8.16	1.61	0	0.07	0.06	0.000497256	-6.79265
F01.PB17188	785	1286	568	247	38	127	14.41	21.67	10.83	4.43	0.66	2.36	0.00124477	-2.74377
F01.PB1719	17761	12713	67817	0	0	0	1307.39	839.24	5155.19	0	0	0	1.36443e-05
F01.PB17327	185	204	171	0	1	0	3.26	3.3	3.12	0.01	0.03	0	1.97352e-09	-9.15493
F01.PB17380	619	448	254	0	4	0	11.57	7.68	4.93	0	0.08	0	1.48956e-08	-8.41659
F01.PB17420	1096	1504	345	3	30	52	16.37	20.67	5.35	0.06	0.43	0.79	0.000340163	-5.12953
F01.PB17588	669	1140	352	5	61	5	13.03	20.39	7.13	0.11	1.12	0.1	3.69238e-06	-4.91525
F01.PB17648	7287	3419	5042	0	0	480	105.82	45.68	76.09	0	0	7.05	3.72561e-05	-5.15143
F01.PB17717	94	180	34	0	0	0	1.72	3.02	0.66	0	0	0	2.80445e-05
F01.PB17890	3473	1496	2163	0	0	178	68.07	26.92	44.02	0	0	3.52	0.000166944	-5.44457
F01.PB18226	119	460	235	24	0	11	1.5	5.33	3.08	0.3	0	0.15	0.000465608	-4.57273
F01.PB18282	40	262	116	2	0	0	0.78	4.65	2.33	0.05	0	0	0.00119199	-7.74076
F01.PB1834	500	747	1164	10223	12909	10357	24.28	32.88	58.54	484.54	580.6	505.01	0.000120335	3.72626
F01.PB18400	466	541	475	7	122	53	7.98	8.51	8.45	0.13	1.96	0.93	0.000734359	-3.06313
F01.PB18449	502	671	147	5	2	0	7.83	9.63	2.39	0.09	0.04	0	3.36473e-06	-7.62989
F01.PB18550	89	120	126	0	0	0	1.51	1.87	2.21	0	0	0	5.97897e-08
F01.PB18776	43	163	61	0	0	0	0.68	2.36	1.01	0	0	0	1.77354e-05
F01.PB19267	459	371	364	7	13	2	8.87	6.58	7.31	0.14	0.24	0.05	1.97352e-09	-5.84682
F01.PB19424	67	30	92	0	0	0	1.11	0.47	1.58	0	0	0	2.2256e-05
F01.PB19438	47	292	337	0	0	1	0.84	4.75	6.18	0	0	0.03	0.000196179	-9.40967
F01.PB19635	29	696	278	4378	2938	6832	0.35	7.59	3.43	50.59	32.61	81.85	0.000166944	3.87507
F01.PB19902	349	362	144	1	2	0	5.69	5.43	2.45	0.02	0.04	0	2.25783e-10	-8.21008
F01.PB20256	999	1582	694	217	9	23	18.87	27.44	13.62	4.01	0.17	0.44	1.36068e-06	-3.80731
F01.PB20287	27	275	316	2	0	0	0.39	3.57	4.64	0.04	0	0	0.00334055	-8.351
F01.PB20325	0	0	0	79	59	164	0	0	0	0.99	0.71	2.12	9.6031e-06
F01.PB20361	10	30	212	524	982	958	0.17	0.44	3.54	8.19	14.72	15.5	9.91066e-05	3.19563
F01.PB20522	0	0	0	191	65	130	0	0	0	3.46	1.13	2.45	4.48743e-08
F01.PB20604	1837	1737	1859	274	82	643	32.11	27.9	33.75	4.69	1.35	11.37	0.00334055	-2.53433
F01.PB20620	398	185	1152	6642	4880	5464	5.59	2.39	16.78	90.82	64.05	77.42	0.000307884	3.15428
F01.PB20689	268	315	241	0	11	1	3.9	4.21	3.63	0	0.16	0.02	2.2254e-08	-6.12444
F01.PB20832	234	156	239	27	7	9	4.42	2.72	4.7	0.5	0.13	0.19	0.000644147	-4.00966
F01.PB20993	0	0	0	361	276	340	0	0	0	6.1	4.47	5.95	8.36301e-14
F01.PB21065	119	122	232	0	0	3	2.1	1.98	4.24	0	0	0.07	1.50076e-07	-7.38023
F01.PB21079	7	666	0	2608	4501	2250	0.12	10.38	0	43.12	71.36	38.53	0.0002993	3.96102
F01.PB21228	441	1407	1198	0	0	0	8.04	23.56	22.67	0	0	0	1.16814e-16
F01.PB21268	3271	2370	3457	239	0	0	50.44	33.61	55.39	3.61	0	0	2.25922e-11	-5.41989
F01.PB21281	179	239	355	25	38	14	2.83	3.48	5.84	0.4	0.57	0.23	0.0021511	-3.39808
F01.PB21355	338	763	230	12	16	14	5.07	10.49	3.59	0.18	0.22	0.21	6.23834e-05	-4.9861
F01.PB21379	154	0	18	557	689	676	2.26	0	0.28	7.98	9.47	10.03	6.42937e-05	3.25302
F01.PB21386	3	6	0	786	872	250	0.05	0.09	0	11	11.71	3.63	7.50572e-07	7.7377
F01.PB21594	29	86	65	2	1	0	0.46	1.24	1.05	0.04	0.03	0	9.55416e-05	-5.95357
F01.PB21600	70	144	96	3	0	5	1.1	2.09	1.57	0.06	0	0.09	0.000120335	-5.32397
F01.PB21690	33	38	22	0	0	0	0.54	0.57	0.37	0	0	0	1.82204e-05
F01.PB21834	907	741	906	0	0	0	16.71	12.54	17.34	0	0	0	3.67225e-24
F01.PB21871	4	2	12	10546	10644	943	0.41	0.18	1.35	1041.95	980.96	94.81	5.36722e-05	10.1292
F01.PB22037	3575	4012	2414	107	64	28	1075.11	986.75	732.7	31.46	16.5	8.05	1.13641e-12	-5.7342
F01.PB2205	0	0	6	428	1066	1387	0	0	0.23	14.39	34.18	48.13	1.48956e-08	8.79037
F01.PB22055	589	815	403	8	3	0	36.99	46.07	26.16	0.55	0.22	0	6.67895e-15	-7.44167
F01.PB22178	1015	1527	629	36	11	44	37.15	50.93	23.89	1.29	0.4	1.65	6.69534e-11	-5.17504
F01.PB22383	298	530	587	5342	5920	6101	15.52	24.94	31.57	270.89	284.56	318.03	5.07748e-05	3.56317
F01.PB22440	276	750	316	20	38	41	13.69	33.69	16.27	0.99	1.74	2.07	0.000164963	-3.75246
F01.PB2276	2647	4248	5916	19	4	1774	159.44	230.76	368.51	1.15	0.23	107.1	0.00985298	-2.88836
F01.PB22908	1432	1423	1587	104	110	116	56.81	51.36	65.24	4.06	4.08	4.65	6.80221e-07	-3.83403
F01.PB23075	301	260	128	1	0	3	13.23	10.38	5.83	0.04	0	0.13	6.75853e-09	-7.51674
F01.PB23107	24	22	44	162	369	315	0.77	0.66	1.46	5.04	10.9	10.08	0.00459321	3.14839
F01.PB23285	234	593	350	99	2	0	9.72	22.39	15.05	4.05	0.1	0	0.000166944	-3.62273
F01.PB23837	2691	4146	2642	112	60	163	58.04	82.02	59.16	2.36	1.22	3.56	5.32957e-10	-4.87574
F01.PB23839	32	123	98	0	0	11	0.76	2.68	2.4	0	0	0.26	0.00124477	-4.52408
F01.PB23856	231	191	55	9	0	3	6.46	4.88	1.6	0.25	0	0.08	0.00635721	-5.43955
F01.PB2419	599	3017	685	0	0	0	26.19	119.81	31.02	0	0	0	4.75991e-05
F01.PB24223	58	36	63	824	1125	414	1.78	1.03	2	24.55	32	12.73	0.000978641	3.80069
F01.PB24343	37	0	0	271	574	327	0.86	0.01	0	6.15	12.44	7.65	1.31333e-05	4.75387
F01.PB24497	70	156	72	12	0	6	2.11	4.29	2.26	0.37	0	0.21	0.00356054	-4.10417
F01.PB24752	164	546	604	39	22	41	3.3	10.08	12.61	0.78	0.43	0.84	0.00808513	-3.7293
F01.PB24968	476	492	353	68	0	0	13.51	12.77	10.38	1.91	0	0	2.03319e-06	-4.41908
F01.PB25249	0	5	4	176	203	170	0.01	0.08	0.09	3.1	3.44	3.12	4.07386e-06	5.95512
F01.PB25291	1382	1812	815	0	0	27	24.99	30.09	15.3	0	0	0.49	5.27096e-18	-7.25163
F01.PB25413	240	329	14	1539	1139	1646	2.85	3.59	0.18	17.79	12.65	19.73	0.000530094	2.85868
F01.PB257	6647	20270	7191	912	1034	798	589.08	1600.65	657.13	78.93	83.83	70.54	0.00758634	-3.62593
F01.PB25815	238	435	166	14	16	24	4.52	7.59	3.29	0.26	0.3	0.46	0.000130884	-3.97814
F01.PB25852	0	105	0	730	367	392	0	1.2	0	8.79	4.25	4.89	3.56807e-05	3.96961
F01.PB25909	12	0	7	238	74	122	0.2	0	0.12	3.66	1.1	1.94	0.00348948	4.28702
F01.PB25999	3565	4935	4051	241	205	191	63.1	80.24	74.46	4.18	3.4	3.43	7.42344e-08	-4.36427
F01.PB261	1620	3381	2029	224	326	206	130.2	242.98	168.3	17.58	24.09	16.54	3.07511e-05	-3.23963
F01.PB26241	55	98	37	4	0	3	0.93	1.53	0.65	0.07	0	0.05	0.000978213	-4.81905
F01.PB26593	176	403	397	5	18	10	3.26	6.84	7.61	0.11	0.32	0.2	9.2932e-07	-4.90691
F01.PB26755	171	171	4	627	979	627	2.49	2.28	0.07	8.86	13.27	9.18	0.00348948	2.63996
F01.PB27320	8	0	5	124	380	484	0.14	0	0.09	1.95	5.72	7.87	0.0001904	6.06301
F01.PB27339	457	1016	657	104	79	125	6.72	13.75	10.04	1.5	1.1	1.86	0.0010048	-2.82082
F01.PB2748	1146	1433	484	72	57	56	64.93	73.37	28.42	4.01	2.99	3.2	5.50217e-05	-4.10491
F01.PB27815	0	0	0	31	61	68	0	0	0	0.56	1.05	1.26	6.32076e-06
F01.PB2788	1997	2111	2392	400	264	428	89.75	86.14	111.33	17.57	11.01	19.35	0.00166778	-2.66093
F01.PB27889	5591	9215	6331	155	52	248	73.52	111.54	86.5	1.99	0.65	3.3	2.50887e-10	-5.59177
F01.PB28039	3	10	21	219	381	188	0.06	0.17	0.37	3.62	6.05	3.23	4.09331e-05	4.48058
F01.PB28081	38	39	31	1123	1127	631	0.55	0.51	0.46	15.61	15.04	9.09	6.22702e-09	4.658
F01.PB28226	36	0	4	884	605	702	0.63	0	0.09	15.17	9.96	12.48	3.32909e-11	5.53425
F01.PB28282	9150	15679	9883	432	203	399	112.31	177.23	126.07	5.18	2.35	4.96	5.97897e-08	-5.12164
F01.PB28310	91	282	241	1364	1614	2786	1.09	3.1	3	15.87	18.05	33.61	0.000731004	3.21164
F01.PB28466	237	128	202	0	0	38	4.44	2.2	3.93	0	0	0.72	0.000902782	-4.00718
F01.PB28906	648	5	5	4317	4662	1827	3.7	0.03	0.04	24.06	25.01	10.57	0.0001904	3.79483
F01.PB29058	154	206	17	1099	680	880	0.74	0.91	0.09	5.12	3.06	4.26	0.00132422	2.77678
F01.PB308	41	3	112	16985	25008	5163	4.56	0.29	12.52	1802.37	2469.3	556.74	3.67527e-05	8.08686
F01.PB3088	91	68	82	524	1081	928	5.82	3.92	5.42	32.74	63.76	59.45	5.1137e-05	3.3049
F01.PB3192	51	0	0	280	314	291	3.3	0	0	17.68	18.72	18.84	0.000105923	3.8745
F01.PB3380	715	2897	1709	12	1	19	39.41	144.3	97.46	0.67	0.08	1.09	2.90933e-08	-7.38979
F01.PB3477	716	528	426	95	0	29	29.95	20.08	18.48	3.89	0	1.25	9.6031e-06	-3.89557
F01.PB3504	175	201	112	0	1	0	8.75	9.12	5.81	0	0.06	0	1.19857e-08	-8.94671
F01.PB3699	6	6	22	204	101	273	0.21	0.19	0.81	7.07	3.34	9.76	0.00102181	3.97419
F01.PB374	247	324	542	3457	3678	3780	24.18	28.07	54.54	329.35	327.18	366.73	9.55416e-05	3.21459
F01.PB386	2396	2718	1353	557	25	383	259.28	259.91	150.66	58.87	2.46	41.13	0.000597179	-2.83738
F01.PB4525	319	213	162	4	39	22	16.46	9.94	8.65	0.25	1.9	1.15	0.002199	-3.49145
F01.PB487	1023	2095	572	113	48	168	81.61	149.47	47.09	8.8	3.51	13.38	0.00685683	-3.5048
F01.PB4935	381	210	316	41	37	33	17.27	8.63	14.81	1.84	1.57	1.51	0.00360902	-3.15361
F01.PB5348	1996	3541	2103	434	193	428	129.55	206.87	141.08	27.5	11.54	27.81	0.00033779	-2.90522
F01.PB5528	4142	607	5564	13	25	25	235.38	31.18	327.1	0.73	1.36	1.48	0.00294823	-7.50642
F01.PB5544	0	0	43	100	272	300	0	0	2.43	5.32	13.7	16.34	0.00473392	3.85022
F01.PB6005	1397	331	2094	10840	11059	11127	69.98	15.01	108.56	529.87	512.75	559.4	0.00348948	2.95958
F01.PB6135	14	0	0	145	108	124	0.64	0	0	6.39	4.5	5.62	0.000540407	4.50083
F01.PB6328	1158	1003	784	25	9	16	63.12	49.45	44.23	1.38	0.46	0.89	3.64811e-13	-5.98621
F01.PB6400	120	159	66	3	1	1	5.7	6.85	3.24	0.15	0.06	0.07	1.29387e-05	-6.18289
F01.PB6640	1096	2193	1445	765	0	0	72.29	130.11	98.52	49.31	0	0	0.00102151	-2.72751
F01.PB6748	519	573	668	3952	2939	2871	16.55	16.69	22.11	122.92	87.23	92.2	0.00993842	2.38499
F01.PB6841	159	245	96	11	0	23	6.3	8.83	3.94	0.43	0	0.92	0.00187582	-3.92653
F01.PB6937	194	202	101	5	3	19	6.58	6.25	3.55	0.17	0.09	0.65	0.000640355	-4.26811
F01.PB6971	89	51	76	946	792	642	2.98	1.56	2.64	30.97	24.72	21.69	4.23442e-05	3.33879
F01.PB7111	118	143	43	6	3	4	4.4	4.84	1.66	0.22	0.1	0.18	0.000873091	-4.61236
F01.PB7184	6	10	27	117	288	194	0.28	0.38	1.19	4.81	11.21	8.18	0.00223112	3.72918
F01.PB7263	210	85	106	915	1217	615	9.58	3.52	5.01	40.74	51.48	28.19	0.00156827	2.64244
F01.PB7333	120	14	81	761	967	542	4.04	0.43	2.83	24.99	30.28	18.37	6.35998e-05	3.2238
F01.PB7410	40	67	31	0	4	3	1.29	1.96	1.04	0	0.14	0.12	0.00350046	-4.3027
F01.PB7590	138	137	169	1210	2420	1212	5.15	4.65	6.53	43.93	83.7	45.39	0.00320009	3.37257
F01.PB7707	109	137	134	12	3	2	5.26	5.99	6.69	0.57	0.13	0.1	0.000622493	-4.5862
F01.PB8139	1203	2107	955	199	70	288	57.65	91.53	47.41	9.32	3.13	13.86	0.000159589	-2.97753
F01.PB8145	76	129	72	0	0	15	2.43	3.78	2.4	0	0	0.49	0.0026094	-4.23176
F01.PB8283	58	1223	98	2125	2620	2832	3.34	62.96	5.79	118.28	138.02	161.91	0.00797989	2.57942
F01.PB8475	49	128	78	0	2	0	2.86	6.75	4.71	0	0.11	0	7.69697e-06	-6.96432
F01.PB8476	151	69	86	12	1	5	7.77	3.21	4.58	0.6	0.05	0.26	0.00758634	-4.25364
F01.PB8495	108	279	157	13	12	9	5.5	12.83	8.27	0.64	0.57	0.47	0.000969496	-4.01877
F01.PB8677	72	67	94	0	0	0	2.67	2.28	3.62	0	0	0	6.80221e-07
F01.PB8735	13	8	30	1499	1339	759	0.73	0.4	1.73	81.62	69.03	42.46	9.52705e-14	6.01443
F01.PB8777	1838	2256	2458	359	492	344	103.19	114.4	142.76	19.68	25.55	19.4	0.00341405	-2.52279
F01.PB9098	731	628	352	105	110	94	33.45	26.1	16.68	4.72	4.7	4.32	0.00805401	-2.55355
F01.PB944	5168	363	6540	1	0	3	382.5	24.14	499.89	0.08	0	0.22	6.09514e-05	-11.7384
F01.PB9731	990	892	485	262	9	33	67.87	54.94	34.39	17.54	0.6	2.26	0.00165263	-3.0938
F01.PB991	11370	2673	8815	55	214	27	900.4	189.41	720.49	4.3	15.56	2.13	0.00132674	-6.40558

## Sheet: Table S9
Table S9. DEGs expressed in cold treated then transferred to incubators (sample 2) compared with control (sample 0).
Transcript ID	T01_Count	T02_Count	T03_Count	T07_Count	T08_Count	T09_Count	T01_FPKM	T02_FPKM	T03_FPKM	T07_FPKM	T08_FPKM	T09_FPKM	FDR	log2FC
F01.PB100	19869	15557	11317	1392	2012	658	2374.73	1926.41	1501.3	148.56	189.87	72.27	0.000152346	-3.47914
F01.PB10034	369	347	221	1098	1010	1460	17.12	16.62	11.13	44.63	37.34	61.48	0.00208391	2.03348
F01.PB1005	62	91	6	201	328	441	6.23	9.47	0.67	17.96	26.1	40.62	0.00123544	2.70316
F01.PB10068	698	565	382	91	118	104	46.17	38.7	27.57	5.31	6.22	6.28	0.00090678	-2.31837
F01.PB1008	88	259	293	3569	3930	5493	7.94	24.2	29.06	285.54	281.19	453.53	2.84691e-10	4.41392
F01.PB10095	115	126	56	530	666	1250	7.7	8.73	4.09	31.3	35.49	76.34	0.00834216	3.14277
F01.PB1010	951	1189	979	4374	3803	5450	78.87	102.1	89.04	321.11	250.38	413.24	0.00507602	2.226
F01.PB10103	596	528	478	2721	2006	3184	48.06	44.06	42.24	194.01	128.41	234.53	0.000500564	2.41534
F01.PB10133	36	65	42	152	356	182	2.37	4.44	3.01	8.83	18.63	10.95	0.00850863	2.2866
F01.PB10148	53	73	61	558	483	770	1.91	2.74	2.4	17.65	13.95	25.27	3.88856e-07	3.37496
F01.PB10178	41335	28739	28662	1748	8158	1078	2169.53	1561.61	1634.08	80.72	341.69	51.55	0.00649415	-3.22933
F01.PB10197	266	320	212	1630	1147	2538	9.71	12.07	8.38	52.01	33.42	84	0.0056326	2.85582
F01.PB10198	1857	2604	1914	15724	10920	17302	98.46	142.96	110.27	733.23	461.99	835.49	0.00280989	2.89826
F01.PB10246	1911	2526	2516	21648	13644	22101	89.46	122.39	127.67	889.59	509.9	941.05	0.00202838	3.15773
F01.PB10254	90	85	79	389	427	572	3.96	3.89	3.81	15.06	15.04	22.94	0.000414689	2.53655
F01.PB10291	38	50	40	290	273	398	1.91	2.58	2.18	12.71	10.88	18.04	0.000112819	3.0033
F01.PB10293	89	85	66	290	395	401	4.64	4.59	3.74	13.29	16.43	19.04	0.00374238	2.24966
F01.PB10331	221	465	212	921	968	1110	17.64	38.33	18.47	64.83	61.21	80.69	0.006879	1.83005
F01.PB10335	1191	679	541	77	56	34	73.74	43.57	36.5	4.2	2.76	1.93	1.0134e-05	-3.74135
F01.PB10345	17	13	11	276	299	195	1.31	1.04	0.93	18.81	18.32	13.73	2.63634e-07	4.30813
F01.PB10372	371	512	430	1899	1940	2324	20.45	29.25	25.77	92.11	85.33	116.74	0.000472695	2.31584
F01.PB10388	64	64	62	263	474	197	2.9	3.03	3.05	10.46	17.14	8.11	0.00332401	2.32222
F01.PB10391	31	64	81	438	744	692	1.57	3.28	4.36	19.05	29.38	31.2	1.23284e-07	3.45018
F01.PB10396	0	0	0	40	78	52	0	0	0	2.65	4.65	3.56	1.69932e-07
F01.PB10399	692	469	592	54	209	108	42.41	29.76	39.52	2.92	10.21	6.03	0.00188817	-2.25045
F01.PB10407	40	84	40	338	363	473	2.73	5.92	2.96	20.19	19.59	29.21	7.03324e-05	2.93094
F01.PB1044	3159	4477	3704	29749	23466	30729	283.72	416.45	365.7	2369.63	1671.85	2526.1	0.00873073	2.98899
F01.PB10447	386	426	408	1484	1625	1589	21.52	24.59	24.74	72.82	72.27	80.73	0.00223342	2.0219
F01.PB10458	17	18	15	513	541	1022	0.75	0.8	0.7	19	18.24	39.2	1.12264e-06	5.47275
F01.PB10495	8492	2309	2299	24	52	70	529.8	149.17	156.3	1.32	2.61	3.98	0.00717137	-6.4125
F01.PB10496	2537	4764	2433	719	15	981	201.04	390.87	211.23	50.44	0.98	71.09	0.00450622	-2.31298
F01.PB10497	21406	18141	5647	585	1323	179	1361.24	1194.5	391.48	32.81	67.05	10.44	0.000718042	-4.43068
F01.PB10502	333	1134	116	5690	8727	3575	23.7	83.46	9.06	356.95	493.22	231.87	1.35373e-06	3.56386
F01.PB10512	43	250	200	40163	39585	50397	2.44	14.48	12.16	1972.72	1762.07	2562.79	4.54359e-11	8.12236
F01.PB10513	250	260	229	1070	875	1343	17.04	18.35	17.04	64.37	47.48	83.55	0.000437829	2.25747
F01.PB10531	371	696	479	7941	4536	4839	20.63	40.05	28.95	387.95	200.88	244.78	0.000415546	3.60492
F01.PB10561	666	841	283	1751	3405	1688	26.35	34.46	12.11	60.73	107.65	60.69	0.00374238	1.97547
F01.PB10569	68	213	59	844	477	1162	2.6	8.39	2.44	28.13	14.53	40.16	0.00843104	3.00574
F01.PB10586	270	294	366	1476	1235	2050	10.82	12.22	15.87	51.89	39.58	74.71	0.000226611	2.45159
F01.PB1060	595	378	164	23	53	22	59.13	38.91	17.97	2.03	4.17	2	0.00822549	-3.50806
F01.PB10603	1025	740	116	1773	3396	4137	78.5	58.67	9.74	119.96	206.58	289.26	0.00386168	2.39109
F01.PB10673	47	740	558	0	0	10	1.35	21.66	17	0	0	0.28	0.00465698	-6.94402
F01.PB10675	3609	3931	5461	148	114	127	87.09	98.16	141.84	3.13	2.22	2.79	1.2601e-12	-4.97103
F01.PB10711	3024	2265	2344	441	722	407	100.44	77.87	84.05	12.82	19.2	12.28	0.00109314	-2.23951
F01.PB10721	110	716	427	1661	1746	1253	3.34	22.32	13.88	43.77	42.11	34.26	0.00309128	1.96388
F01.PB1073	91	225	136	529	631	548	8.86	22.74	14.63	45.7	48.68	48.84	0.00510819	1.98812
F01.PB1075	180	286	268	3	24	3	15.52	25.54	25.37	0.23	1.64	0.24	1.92038e-07	-4.71046
F01.PB10784	310	399	227	1118	1393	1571	10.65	14.15	8.41	33.55	38.2	48.89	0.000577247	2.20631
F01.PB10786	162	179	139	624	683	795	5.32	6.08	4.93	17.85	17.89	23.62	0.000887702	2.2157
F01.PB10826	158	158	160	17	2	17	4.54	4.7	4.95	0.43	0.06	0.45	0.000182757	-3.54665
F01.PB10889	400	284	276	829	1137	1119	13.85	10.17	10.32	25.13	31.49	35.19	0.00941199	1.75427
F01.PB10976	788	890	1250	4073	7008	4746	25.96	30.36	44.45	117.45	184.78	142	0.00114971	2.46569
F01.PB10987	1455	1024	732	16	125	62	41.96	30.58	22.77	0.41	2.89	1.62	1.16933e-09	-4.00799
F01.PB10996	62	98	64	588	335	763	2.09	3.42	2.36	17.36	9.03	23.36	0.00331701	3.03941
F01.PB11027	732	592	252	0	4	120	23.73	19.88	8.83	0	0.11	3.53	0.000602566	-3.51943
F01.PB11078	596	1064	715	87	195	73	18.75	34.65	24.27	2.4	4.91	2.09	2.69231e-05	-2.73388
F01.PB11256	18	22	25	148	143	273	0.65	0.82	0.94	4.53	4	8.62	0.00117779	3.2094
F01.PB1128	21	31	56	251	344	339	1.82	2.78	5.33	19.29	23.67	26.89	4.28699e-05	3.15808
F01.PB11306	200	272	201	666	763	1041	5.73	8.07	6.21	16.65	17.47	27.02	0.00331664	1.96082
F01.PB11317	346	274	231	1211	846	1455	7.94	6.52	5.7	24.26	15.56	30.24	0.00216064	2.16321
F01.PB11360	3862	4240	4231	782	1598	8	90.23	102.52	106.39	15.98	29.94	0.18	0.00187184	-2.39029
F01.PB11385	253	691	631	2179	1438	1680	7.95	22.49	21.4	59.93	36.18	47.95	0.00992532	1.85137
F01.PB11393	390	489	245	1369	917	1413	12.25	15.9	8.32	37.6	23.03	40.25	0.00812628	1.84157
F01.PB11405	476	369	239	169	0	0	16.42	13.19	8.92	5.12	0	0	0.00370057	-2.41723
F01.PB11418	109	96	110	424	436	494	3.81	3.47	4.15	12.98	12.19	15.68	0.00309842	2.18639
F01.PB115	2662	927	966	25	79	8	234.37	84.53	93.44	1.95	5.52	0.64	0.00150209	-5.37647
F01.PB11513	273	347	273	1170	1355	1413	7.93	10.43	8.55	29.73	31.53	37.26	0.000504493	2.21816
F01.PB1156	352	112	59	0	2	0	30.23	9.99	5.56	0	0.16	0	0.00994109	-8.18105
F01.PB11695	62	125	273	0	0	0	1.94	4.03	9.18	0	0	0	0.000298029
F01.PB11724	40	52	28	11	0	0	1.4	1.9	1.06	0.34	0	0.02	0.00853375	-3.1863
F01.PB11772	19	5	12	241	485	722	0.59	0.18	0.39	6.28	11.54	19.48	3.44359e-05	5.39506
F01.PB11773	24	20	8	173	163	252	0.82	0.71	0.29	5.02	4.32	7.55	6.40157e-05	3.61245
F01.PB1184	213	159	123	30	15	3	20.14	15.57	12.81	2.52	1.12	0.26	0.00065874	-3.23304
F01.PB11879	83	221	128	0	27	0	2.63	7.18	4.36	0	0.68	0	0.000830708	-4.17502
F01.PB11887	379	308	339	2936	6587	3237	11.62	9.78	11.22	78.8	161.78	90.16	8.35971e-08	3.65224
F01.PB11939	111	125	369	2	0	4	3.91	4.57	14.02	0.06	0	0.13	0.00524885	-6.50511
F01.PB1198	10	22	23	2376	2889	6100	0.96	2.17	2.4	198.9	215.97	526.78	7.6641e-07	7.77198
F01.PB11999	446	368	618	108	0	0	13.18	11.24	19.7	2.81	0	0	2.35037e-07	-3.48618
F01.PB1221	498	692	670	3602	2016	3756	43.72	62.9	64.53	279.99	140.3	301.32	0.00451943	2.45331
F01.PB12219	44	54	40	308	837	313	1.35	1.71	1.32	8.18	20.3	8.61	0.000653196	3.39942
F01.PB12306	38	63	49	328	558	392	1.34	2.33	1.87	10.16	15.76	12.59	1.08556e-05	3.13278
F01.PB12343	7	8	1	50	50	102	0.21	0.25	0.03	1.3	1.18	2.74	0.00213462	3.78254
F01.PB12407	10	17	47	476	362	457	0.31	0.54	1.52	12.27	8.55	12.22	6.37212e-09	4.20178
F01.PB12430	126	128	199	605	495	720	4.34	4.56	7.42	18.23	13.63	22.51	0.00258114	2.09668
F01.PB12482	779	820	638	100	134	82	26.52	28.87	23.43	2.99	3.65	2.56	1.80725e-05	-2.76509
F01.PB12497	36	77	94	231	582	407	0.96	2.1	2.68	5.33	12.28	9.74	0.000375015	2.56746
F01.PB125	50	44	19	5577	26892	5618	5.08	4.7	2.17	504.18	2164.27	523.55	0.000929571	8.35751
F01.PB12529	254	189	127	12	52	21	8.86	6.81	4.8	0.37	1.46	0.67	0.00450622	-2.76011
F01.PB12534	0	0	0	204	275	203	0	0	0	5.7	7.01	5.86	1.6991e-15
F01.PB1256	320	581	457	1820	1327	2023	38.79	72.97	61.58	197.06	126.92	225.29	0.00284501	2.03444
F01.PB12648	399	237	260	9	20	9	12.17	7.48	8.56	0.26	0.49	0.25	5.12116e-08	-4.54108
F01.PB12685	31	10	14	204	308	222	1.02	0.35	0.51	5.76	7.92	6.49	5.75708e-06	3.79958
F01.PB12716	54	41	42	0	0	0	1.65	1.29	1.37	0	0	0	1.18037e-06
F01.PB12867	136	175	109	547	606	507	3.16	4.21	2.73	11.11	11.3	10.7	0.003777	2.0624
F01.PB12912	1435	678	1159	427	211	156	45.45	22.25	39.61	11.85	5.36	4.5	0.00779979	-1.91612
F01.PB12913	636	313	778	5	6	2	21.36	10.88	28.22	0.15	0.16	0.06	1.16933e-09	-7.01267
F01.PB12935	138	386	289	514	1278	855	7.8	22.62	17.77	25.59	57.56	44.03	0.00885626	1.71902
F01.PB12953	269	95	156	939	1036	567	8.85	3.23	5.55	26.99	27.24	16.92	0.000199092	2.36071
F01.PB1303	532	999	911	4371	2543	3429	53.46	103.89	100.82	389.98	202.12	315.37	0.00709509	2.1962
F01.PB1304	28	19	15	0	1	0	2.8	1.97	1.65	0	0.08	0	0.000177457	-6.12008
F01.PB13041	7	0	4	228	340	258	0.27	0	0.19	6.98	9.49	8.16	3.71331e-12	6.28522
F01.PB13043	173	185	61	470	461	688	4.44	4.91	1.71	10.54	9.47	16	0.00471249	2.06059
F01.PB1306	122	171	101	723	516	896	12.28	17.83	11.22	64.71	41.13	82.67	0.000428852	2.55498
F01.PB13070	204	399	175	0	0	0	5.91	11.9	5.44	0	0	0	2.27417e-11
F01.PB13076	61	88	75	320	276	390	2.08	3.07	2.73	9.41	7.44	11.91	0.00556549	2.23453
F01.PB1309	457	653	442	3312	3513	3853	77.4	114.64	84.45	506.73	466.15	603.81	3.60872e-05	2.86765
F01.PB131	92	68	45	590	455	952	7.87	6.02	4.22	44.7	30.89	74.47	0.000756542	3.40562
F01.PB13122	469	316	239	11	17	7	15.5	10.81	8.53	0.32	0.45	0.21	2.31497e-09	-4.82468
F01.PB1317	242	315	160	1441	861	1058	24.58	33.08	17.97	129.88	69.1	98.31	0.00406661	2.35545
F01.PB1318	488	802	274	98	63	0	38.45	65.41	23.66	6.83	4	0	0.00514729	-3.16673
F01.PB13187	0	0	0	44	197	59	0	0	0	1.09	4.44	1.52	0.000150172
F01.PB13194	49	49	46	109	325	317	1.75	1.8	1.78	3.4	9.19	10.16	0.00816775	2.41389
F01.PB1325	32	25	22	4	1	1	2.93	2.37	2.21	0.32	0.07	0.08	0.00580757	-3.5427
F01.PB13265	248	223	192	799	722	1024	8.73	8.12	7.3	24.63	20.33	32.75	0.0021218	2.0404
F01.PB13266	417	501	377	1600	1425	1811	12.82	15.96	12.5	43.03	35.09	50.54	0.00311373	1.99854
F01.PB1335	4	0	0	33	32	20	0.36	0	0	2.64	2.29	1.65	0.000849411	4.52791
F01.PB1336	608	748	544	13488	15083	13083	69.61	88.72	69.01	1377.3	1364.5	1375.54	2.63519e-07	4.53173
F01.PB13387	50	56	33	284	315	529	1.31	1.54	0.93	6.5	6.63	12.57	0.000269201	3.11876
F01.PB13501	977	728	1021	208	283	124	26.24	20.25	29.53	4.9	6.1	3.04	0.00126412	-2.10582
F01.PB13536	90	102	58	7	6	8	2.77	3.24	1.94	0.21	0.16	0.24	0.00229165	-3.46685
F01.PB1357	82	190	132	594	446	699	7.23	17.35	12.79	46.43	31.2	56.4	0.0015821	2.21077
F01.PB13603	428	459	321	1072	1184	1670	12.58	13.97	10.19	27.56	27.87	44.55	0.00912311	1.79193
F01.PB13606	36	44	53	8	0	0	1.25	1.58	1.95	0.25	0	0	0.00175258	-3.81018
F01.PB1362	123	89	62	652	538	718	10.47	7.84	5.8	48.84	36.13	55.52	1.10753e-05	2.91049
F01.PB1369	107	107	179	550	705	813	9.98	10.34	18.38	45.55	52.15	69.46	0.000159731	2.45606
F01.PB1381	60	81	24	245	248	332	5.25	7.37	2.35	19.01	17.23	26.59	0.00386827	2.4278
F01.PB13817	1909	2250	869	193	46	455	61.26	74.75	30.1	5.42	1.19	13.27	0.0016446	-2.68828
F01.PB13829	7	3	0	104	148	85	0.19	0.09	0	2.27	2.97	1.93	3.0387e-06	5.15969
F01.PB1385	2516	2589	2211	12032	13668	18748	294.52	313.98	287.04	1256.98	1263.76	2016.15	0.00604694	2.68894
F01.PB13850	1009	889	730	123	155	136	27.65	25.22	21.56	2.95	3.4	3.38	3.44359e-05	-2.59405
F01.PB13903	607	591	257	2892	1911	2298	21.42	21.61	9.82	89.37	53.96	73.68	0.000449081	2.41331
F01.PB1392	34	28	58	204	199	220	3.17	2.7	5.89	16.53	14.43	18.43	0.00673336	2.44813
F01.PB13941	132	153	98	479	1077	725	3.69	4.43	2.95	11.72	24.13	18.41	3.44359e-05	2.6074
F01.PB14043	210	209	197	791	820	715	6.5	6.69	6.58	21.42	20.32	20.09	0.00280161	1.9963
F01.PB141	98	285	193	629	709	816	8.42	25.19	18.12	47.59	48.02	63.7	0.00342289	1.97926
F01.PB1410	55	87	63	872	621	973	5.65	9.25	7.14	79.61	50.46	91.57	6.65657e-08	3.69902
F01.PB14137	75	37	31	1692	1860	2747	2.47	1.26	1.12	48.62	48.88	81.88	1.45385e-14	5.56107
F01.PB14138	1283	878	1889	76	277	360	40.9	28.95	64.96	2.12	7.08	10.43	0.00628907	-2.47986
F01.PB14198	68	24	334	1959	1675	1768	1.92	0.71	10.11	48.09	37.65	45.04	1.09606e-09	3.71471
F01.PB14230	187	55	81	263	546	618	5.98	1.84	2.8	7.34	13.94	17.91	0.00490417	2.20479
F01.PB14301	70	2	11	144	324	126	2.21	0.08	0.39	3.99	8.18	3.63	0.00140167	2.87336
F01.PB14324	1099	734	992	233	192	244	32.92	22.77	32.04	6.11	4.62	6.64	0.00192751	-1.98056
F01.PB14359	2	0	0	35	21	56	0.07	0	0	0.96	0.54	1.59	0.000291347	5.97185
F01.PB14378	18	11	13	63	244	231	0.64	0.43	0.5	1.94	6.83	7.35	0.00242566	3.70268
F01.PB14388	269	181	145	0	7	2	7.84	5.47	4.57	0	0.18	0.07	3.16939e-09	-6.13648
F01.PB14410	497	264	298	1086	2770	1516	17.45	9.61	11.34	33.42	77.81	48.37	0.000144165	2.36117
F01.PB14469	19	35	24	147	126	180	0.67	1.28	0.95	4.53	3.55	5.74	0.00885255	2.63693
F01.PB14480	488	228	258	43	41	14	14.75	7.14	8.43	1.15	1	0.4	0.000273193	-3.23348
F01.PB1450	148	211	188	647	775	618	14.45	21.33	20.18	55.96	59.75	55.12	0.00392598	1.96417
F01.PB14534	50	367	87	615	719	642	1.38	10.4	2.58	14.73	15.76	15.94	0.00274925	2.05323
F01.PB14602	187	300	115	22	7	27	5.14	8.51	3.39	0.54	0.17	0.68	0.000729806	-3.26357
F01.PB1466	2821	4706	2321	43259	54702	67008	252.66	436.55	228.53	3435.74	3886.31	5492.52	0.000954605	4.14918
F01.PB14739	119	316	258	719	948	724	3.65	9.96	8.48	19.14	23.09	19.99	0.00593183	1.84074
F01.PB1486	7	23	19	117	209	78	0.65	2.21	1.94	9.63	15.37	6.62	0.00223342	3.05762
F01.PB14892	420	311	258	27	126	32	14.51	11.12	9.62	0.82	3.48	1	0.00339976	-2.45854
F01.PB14920	426	552	367	170	101	0	14.91	20.02	13.89	5.22	2.84	0	0.00241219	-2.1991
F01.PB14986	151	93	62	23	12	1	3.91	2.48	1.72	0.52	0.25	0.03	0.00661282	-2.95329
F01.PB15007	0	3	1	33	34	46	0	0.09	0.04	0.7	0.66	1.01	0.00025077	4.90993
F01.PB1503	1564	1004	1158	5504	5550	4765	143.37	95.39	116.84	447.68	403.44	399.9	0.00812628	2.16895
F01.PB15070	189	287	151	51	0	14	6.31	9.92	5.45	1.49	0	0.45	0.000345652	-3.03348
F01.PB15101	47	131	111	0	0	0	1.24	3.58	3.16	0	0	0	1.83406e-08
F01.PB15171	638	679	519	22	81	14	21.32	23.49	18.73	0.66	2.18	0.42	7.96331e-09	-4.01334
F01.PB15257	361	116	493	0	0	0	8.57	2.87	12.61	0	0	0.02	6.19686e-07
F01.PB1529	551	706	262	0	3	0	96.73	128.48	51.99	0	0.41	0	9.86501e-13	-9.14488
F01.PB15372	2518	1704	1376	253	690	259	73.07	51.18	43.05	6.42	16.04	6.82	0.000956831	-2.21525
F01.PB15433	0	0	1	31	26	85	0	0	0.03	0.68	0.52	1.89	0.00540777	7.1981
F01.PB1545	1405	2330	2065	20904	16630	15545	193.87	333.16	318.17	2586.68	1806.57	1976.16	0.000808157	3.28664
F01.PB15467	55	79	72	670	555	1010	1.84	2.73	2.59	19.43	14.7	30.37	1.88358e-05	3.54081
F01.PB15472	145	366	172	2167	3626	1525	3.42	8.95	4.38	44.66	68.55	32.63	3.27482e-08	3.45661
F01.PB15507	58	102	102	3881	6530	5842	1.6	2.92	3.04	93.52	144.15	146.11	1.6991e-15	5.99903
F01.PB15522	12	8	14	418	101	479	0.31	0.24	0.39	9.43	2.09	11.23	0.00584679	5.02834
F01.PB156	830	599	595	2944	2152	2731	94.33	70.53	74.91	298.38	193.29	285.02	0.00468115	2.06127
F01.PB15619	69	88	54	1110	1748	1150	1.62	2.12	1.37	22.61	32.68	24.33	1.31732e-12	4.29982
F01.PB15622	419	488	485	11	236	3	9.87	11.87	12.28	0.23	4.46	0.07	0.000942335	-2.62925
F01.PB15652	98	60	41	0	0	0	3.09	1.94	1.4	0	0	0	1.18566e-07
F01.PB15732	15	7	18	250	307	283	0.39	0.2	0.49	5.37	6.05	6.32	5.69682e-08	4.45145
F01.PB15802	611	301	242	33	27	21	18.93	9.65	8.09	0.89	0.67	0.59	0.00084401	-3.72618
F01.PB1591	138	230	224	5683	9266	5056	18.15	31.3	32.74	666.78	957.07	609.92	1.51498e-11	5.11089
F01.PB15924	27	16	0	100	177	152	0.91	0.56	0	2.94	4.73	4.61	0.00066044	3.40102
F01.PB16036	43	115	46	9	0	0	0.98	2.7	1.13	0.19	0	0	0.00505277	-4.24259
F01.PB16112	87	50	155	0	10	2	2.76	1.66	5.32	0	0.27	0.07	0.00400079	-4.74178
F01.PB16145	44	72	32	0	2	7	1.3	2.16	1.02	0	0.06	0.21	0.00156798	-3.95424
F01.PB16172	2311	1812	2122	216	160	0	54.49	44.21	53.86	4.46	3.03	0	1.21309e-10	-3.96882
F01.PB16199	6	19	10	189	253	138	0.19	0.57	0.31	4.73	5.78	3.58	6.12462e-06	4.10373
F01.PB16242	1199	733	704	177	223	169	41.78	26.44	26.5	5.4	6.22	5.35	0.000887702	-2.14103
F01.PB1625	18827	16765	6453	2945	499	869	2509.22	2315.31	958.87	351.61	52.4	106.64	0.00137823	-3.08097
F01.PB16268	9	14	18	158	102	231	0.22	0.34	0.46	3.15	1.87	4.78	0.000655334	3.68877
F01.PB16278	134	200	152	1606	1126	2564	4.42	6.81	5.41	46.13	29.57	76.41	0.00114305	3.56137
F01.PB1629	347	288	301	1547	1145	1416	42.2	36.29	40.66	168.08	109.91	158.3	0.00055573	2.23968
F01.PB1632	4	6	0	201	613	813	0.5	0.78	0	22.51	60.58	93.67	6.05483e-06	7.42196
F01.PB16363	0	19	3	86	80	42	0	0.67	0.13	2.55	2.17	1.31	0.00503399	3.33123
F01.PB1645	22	43	55	1498	1696	1298	3.02	6.02	8.22	179.67	178.94	160.05	4.49815e-17	5.28239
F01.PB16452	3738	2056	2095	196	340	119	117.37	66.82	71	5.4	8.57	3.4	3.65535e-07	-3.55905
F01.PB16517	457	420	429	95	109	102	14.55	13.83	14.72	2.66	2.78	2.95	0.00785697	-2.01946
F01.PB16558	1	11	0	57	25	42	0.03	0.33	0	1.36	0.55	1.04	0.0085685	3.53201
F01.PB1660	55	29	6	480	792	1305	6.56	3.59	0.85	50.32	73.46	140.63	0.000102965	4.94134
F01.PB1661	268	364	253	2512	2063	2652	28.44	40.02	29.67	237.33	173.23	258.18	1.14633e-06	3.1322
F01.PB16637	123	63	42	9	0	12	3.1	1.66	1.16	0.2	0	0.29	0.00888891	-3.23474
F01.PB16677	26	111	48	362	318	244	0.84	3.72	1.7	10.22	8.21	7.16	0.00282672	2.41087
F01.PB1672	169	530	235	5911	4466	4869	18.26	59.18	28.11	567.43	380.78	481.57	1.4433e-08	4.13524
F01.PB16742	43	23	27	190	184	166	1.42	0.79	0.96	5.49	4.86	4.97	0.00556302	2.62666
F01.PB1677	196	204	213	707	703	851	17.98	19.35	21.42	57.31	50.95	71.13	0.0035426	1.96854
F01.PB16787	258	97	114	0	0	0	8.61	3.38	4.11	0	0	0	1.82035e-07
F01.PB16793	62	84	31	685	925	891	1.44	2	0.78	13.78	17.06	18.59	5.18238e-10	3.90028
F01.PB16861	550	469	330	63	35	57	13.84	12.22	8.95	1.39	0.71	1.3	2.06944e-05	-2.98926
F01.PB16929	50	30	7	146	293	205	1.21	0.77	0.19	3.08	5.67	4.5	0.000789202	2.94839
F01.PB16941	1569	1577	1433	7883	5247	7971	40.73	42.38	40.08	178.9	109.15	187.78	0.00786728	2.31872
F01.PB1700	6	25	11	1078	489	870	0.68	2.93	1.38	108.65	43.69	90.3	7.30104e-07	5.99644
F01.PB17024	193	439	368	1905	1113	2380	6.33	14.9	13.03	54.6	29.17	70.76	0.00785697	2.54932
F01.PB1710	946	917	647	4205	6248	4934	90.34	90.69	68.05	356.4	472.61	431.4	0.000371718	2.67746
F01.PB17124	474	617	156	3874	2431	3300	6.54	8.82	2.32	46.61	26.94	41.27	3.67856e-05	3.07995
F01.PB1713	509	260	58	1917	1686	2019	48.91	25.95	6.18	163.53	128.32	177.61	5.37418e-06	2.8876
F01.PB17138	823	1061	795	4687	3234	4924	16.75	22.36	17.41	83.28	52.78	90.86	0.00213462	2.37493
F01.PB17156	262	456	194	0	13	70	5.51	9.91	4.39	0	0.23	1.35	0.00066044	-3.35308
F01.PB1716	5240	3371	1495	473	309	173	440.26	293.36	137.83	35.24	20.61	13.3	0.00758236	-3.27823
F01.PB17217	132	195	314	38	42	4	2.33	3.57	5.96	0.59	0.6	0.07	0.00834216	-2.90022
F01.PB1722	225	606	376	6992	3116	5036	21.35	59.54	39.34	588.91	234.35	437.58	0.00143315	3.78411
F01.PB1724	529	632	561	2208	1904	2005	55.64	68.82	65.21	206.48	158.32	193.26	0.00656336	1.92179
F01.PB17309	104	340	202	1219	958	819	1.74	5.89	3.64	17.78	12.86	12.41	0.000289699	2.30839
F01.PB1733	1163	1560	1682	6757	5625	6975	116.69	162.13	186.15	602.74	446.97	641.48	0.00913729	2.22752
F01.PB1734	167	217	181	1629	1191	1606	14.09	18.94	16.75	121.07	79.39	123.27	5.59719e-07	3.07619
F01.PB17361	190	209	269	0	0	81	3.88	4.42	5.92	0	0	1.51	0.000686776	-2.91135
F01.PB1737	45	86	69	317	1038	1330	3.69	7.36	6.27	23.05	67.56	99.65	0.00943953	3.7845
F01.PB1739	1602	2117	1611	11240	7297	10811	138.18	189.09	152.56	858.82	499.41	852.81	0.00450622	2.577
F01.PB17440	605	518	441	2030	1280	2118	10.53	9.32	8.24	30.78	17.85	33.36	0.00794094	1.91699
F01.PB1745	5330	4889	1315	29301	71263	75395	578.48	549.7	157.93	2832.39	6116.88	7508.09	0.00170056	3.9944
F01.PB17527	55	15	36	289	178	201	0.91	0.27	0.64	4.12	2.34	2.99	0.00157452	2.77258
F01.PB17584	32	58	31	4	0	0	0.6	1.14	0.64	0.07	0	0	0.000295826	-4.6609
F01.PB1762	317	285	349	1768	1923	1542	28.15	26.22	34.15	139.24	135.51	125.37	5.72491e-05	2.53045
F01.PB17625	1139	590	625	136	177	90	23.16	12.42	13.67	2.41	2.89	1.66	0.000571033	-2.48576
F01.PB17637	1	2	0	101	68	284	0.02	0.04	0	1.6	1	4.67	0.00556302	7.3921
F01.PB17660	118	168	258	352	921	883	1.91	2.82	4.48	4.95	11.91	12.9	0.00897169	2.00581
F01.PB1767	3095	2028	3081	740	0	0	171.21	116.2	185.33	36.02	0	0	1.18566e-07	-3.22185
F01.PB17705	27	89	53	11	0	0	0.45	1.54	0.96	0.16	0	0	0.0070279	-3.69041
F01.PB178	742	1810	2560	40670	21778	30683	85.31	215.47	326.04	4168.71	1977.35	3238.08	8.52462e-05	4.29341
F01.PB17839	301	332	103	753	947	861	6.37	7.28	2.35	13.9	16.04	16.5	0.00514729	1.88521
F01.PB179	601	566	420	1544	1659	2234	49.43	48.21	37.88	112.43	108.37	168.01	0.00770589	1.86877
F01.PB1791	913	2104	2150	13115	19408	16205	67.67	161.41	174.18	858.42	1143.15	1096.24	0.000443935	3.28307
F01.PB17924	18115	15134	10900	671	3541	659	267.33	231.12	172.65	8.64	41.96	8.81	0.000666284	-3.23514
F01.PB1793	280	0	81	4507	6199	3003	10.8	0	3.41	152.29	191.07	105.21	1.11289e-13	5.31097
F01.PB18074	275	273	435	12	171	12	5.43	5.59	9.25	0.22	2.71	0.23	0.00717137	-2.46915
F01.PB1808	1589	2026	1881	15452	11652	18297	86.31	113.92	111.04	738.29	504.86	905.2	0.00093285	3.15098
F01.PB18098	0	0	0	67	135	30	0	0	0	1.26	2.34	0.59	4.36658e-06
F01.PB1813	6092	3684	5017	168	1197	1182	350.01	219.14	313.62	8.55	54.84	61.9	0.00106705	-2.52908
F01.PB1817	1988	1737	1487	98	153	899	72.33	65.41	58.44	3.13	4.47	29.71	0.00117416	-2.06349
F01.PB1820	878	924	683	6642	5399	8848	42.93	46.76	36.25	285.24	210.7	393.67	5.84469e-05	3.1801
F01.PB1830	711	958	515	4470	3342	3224	35.89	50.04	28.22	198.08	134.49	147.98	0.00090678	2.44651
F01.PB18322	323	232	416	30	4	89	5.63	4.18	7.79	0.46	0.06	1.41	0.000194069	-2.8307
F01.PB18339	121	115	141	421	854	549	2.53	2.5	3.18	7.69	14.32	10.41	0.000570163	2.3003
F01.PB1834	4	9	0	500	747	1164	0.22	0.52	0	24.28	32.88	58.54	1.29816e-10	7.63979
F01.PB1836	11460	6795	4391	345	797	171	639.04	392.34	266.25	16.96	35.47	8.69	6.53603e-05	-4.102
F01.PB18419	156	150	433	0	0	0	3.31	3.28	9.83	0	0	0	2.91214e-05
F01.PB18468	472	230	411	28	35	71	9.3	4.68	8.69	0.49	0.55	1.27	7.24531e-05	-2.96689
F01.PB18471	313	247	125	4	36	26	6.5	5.3	2.8	0.08	0.6	0.51	0.000152346	-3.37586
F01.PB18509	15	37	46	469	905	635	0.31	0.79	1.02	8.46	14.99	11.9	2.77113e-11	4.37783
F01.PB18558	3107	1928	1193	48	30	32	64.89	41.68	26.79	0.88	0.52	0.62	4.37136e-08	-5.69451
F01.PB18645	0	34	6	44	163	116	0	0.66	0.13	0.72	2.4	1.93	0.00462879	3.03134
F01.PB18658	668	938	244	19	59	16	14.5	21.08	5.7	0.36	1.03	0.32	0.001895	-4.30346
F01.PB18680	0	5	0	182	455	288	0	0.11	0	3.43	7.87	5.64	3.2319e-15	7.57478
F01.PB18700	179	224	294	1170	735	1223	3.85	5	6.8	21.95	12.67	23.83	0.00203721	2.27327
F01.PB18714	173	457	253	3	83	13	3.09	8.41	4.83	0.06	1.19	0.22	0.00825458	-3.2708
F01.PB18750	190	164	108	452	658	871	3.55	3.17	2.17	7.36	9.84	14.72	0.0012407	2.18107
F01.PB18807	2	3	3	334	131	532	0.05	0.06	0.08	5.64	2.03	9.32	0.000153407	7.09783
F01.PB1882	1524	1198	1136	328	378	361	118.7	96.65	96.87	22.61	23.39	25.69	0.00773411	-1.77617
F01.PB1883	1470	2909	2275	13817	14551	16229	105.88	216.93	179.11	878.94	833.63	1067.23	0.00331872	2.82424
F01.PB1905	280	342	244	5835	3702	7155	16.34	20.63	15.48	299.36	171.98	379.92	1.10143e-06	4.3906
F01.PB19070	475	480	380	104	80	37	9.3	9.73	8.01	1.79	1.27	0.67	0.000537133	-2.49876
F01.PB19170	0	25	40	137	195	248	0	0.48	0.79	2.2	2.88	4.14	0.000350228	3.19707
F01.PB19172	1386	1271	948	6042	9888	13101	18.84	17.88	13.83	71.58	107.9	161.3	0.000239686	3.08224
F01.PB19188	205	209	37	537	661	789	3.99	4.2	0.79	9.1	10.3	13.88	0.000956831	2.2399
F01.PB19191	97	107	80	448	357	710	1.51	1.72	1.33	6.05	4.44	9.97	0.00554526	2.52718
F01.PB19201	2	8	0	45	54	54	0.04	0.16	0	0.69	0.75	0.85	0.00118484	4.03633
F01.PB19220	830	282	0	3850	4357	7114	10.18	3.58	0	41.11	42.86	78.94	6.50816e-06	3.90914
F01.PB19272	6	2	1	33	37	36	0.12	0.05	0.02	0.57	0.59	0.65	0.00475826	3.65942
F01.PB19301	162	96	209	12	0	0	3.24	1.98	4.49	0.22	0	0	4.37407e-07	-5.04045
F01.PB19314	140	277	216	55	0	38	3.03	6.18	5	1.05	0	0.75	0.00264788	-2.56228
F01.PB1934	205	273	230	1664	1188	1802	11.85	16.34	14.47	84.72	54.77	94.97	6.12462e-06	2.8254
F01.PB19361	0	6	8	65	34	54	0	0.1	0.14	0.91	0.44	0.78	0.00432136	3.54945
F01.PB1942	6	3581	1265	31830	25061	16575	0.51	289.84	108.26	2199.97	1556.26	1183.59	9.95064e-05	4.0145
F01.PB19424	0	0	0	67	30	92	0	0	0	1.11	0.47	1.58	8.93234e-06
F01.PB1947	654	876	712	5656	3221	5263	33.74	46.78	39.89	256.49	132.62	247.21	0.000724801	2.77935
F01.PB19508	354	163	427	0	0	11	7.84	3.74	10.17	0	0	0.23	1.00908e-07	-6.29376
F01.PB19560	553	693	733	77	144	20	11.81	15.32	16.82	1.45	2.47	0.4	6.06085e-06	-3.04083
F01.PB19580	9	0	0	95	79	90	0.18	0	0	1.55	1.2	1.54	1.85505e-05	5.01226
F01.PB19635	0	0	0	29	696	278	0	0	0	0.35	7.59	3.43	0.00140072
F01.PB19694	103	85	64	706	690	1054	2.32	2	1.56	13.89	12.46	21.54	1.18566e-07	3.38241
F01.PB1970	2825	2171	1735	233	289	174	169.64	134.97	113.44	12.32	13.83	9.53	2.79288e-07	-3.20661
F01.PB19745	185	65	12	756	505	789	3.5	1.28	0.25	12.46	7.66	13.5	3.3795e-05	3.11311
F01.PB19756	449	242	317	3051	8021	4502	9.49	5.29	7.2	56.25	135.81	86.19	2.12688e-08	3.96396
F01.PB19759	201	170	197	666	748	908	4.07	3.57	4.29	11.76	12.14	16.66	0.00135323	2.11109
F01.PB19838	85	68	33	1270	999	1736	1.89	1.57	0.81	24.56	17.75	34.87	1.20968e-08	4.55024
F01.PB19851	996	722	879	149	165	102	13.34	10.01	12.64	1.74	1.78	1.25	4.13945e-05	-2.57464
F01.PB19861	224	345	56	731	729	649	4.55	7.25	1.22	12.95	11.88	11.95	0.00834216	1.85834
F01.PB19900	3018	2748	1486	312	895	229	60.81	57.3	32.19	5.49	14.47	4.19	0.000673887	-2.34352
F01.PB19987	0	4	0	176	190	281	0	0.1	0	3.16	3.14	5.24	1.97991e-12	7.45006
F01.PB2001	1846	1816	1817	102	163	46	80.91	82.36	86.22	3.94	5.73	1.86	3.02586e-11	-4.11384
F01.PB20064	363	184	289	895	2295	1424	7.25	3.82	6.21	15.6	36.73	25.77	4.31286e-05	2.48102
F01.PB20076	0	9	0	57	56	50	0	0.21	0	1.08	0.97	0.98	0.000576881	4.28598
F01.PB20124	125	159	127	0	0	0	2.09	2.75	2.28	0	0	0	5.4715e-11
F01.PB20163	21	46	29	0	0	4	0.45	1.03	0.69	0	0	0.08	0.000806202	-4.44436
F01.PB20210	20	8	0	111	402	227	0.45	0.2	0	2.14	7.11	4.54	1.0134e-05	4.75714
F01.PB20252	19	47	78	494	251	311	0.4	1.02	1.74	8.92	4.17	5.84	0.00811186	2.97927
F01.PB20258	87	130	82	498	330	419	1.86	2.87	1.88	9.25	5.64	8.09	0.00460703	2.17592
F01.PB20328	53	80	84	351	321	385	1.09	1.69	1.84	6.23	5.24	7.1	0.00227129	2.36941
F01.PB20345	0	0	0	206	613	87	0	0	0	3.51	9.56	1.55	9.84546e-05
F01.PB20356	258	155	84	453	1621	1435	3.91	2.42	1.37	5.97	19.67	19.65	0.00619718	2.85657
F01.PB2045	166	166	181	742	670	541	11.82	12.24	14.08	46.65	37.95	35.17	0.00353056	2.01247
F01.PB20506	785	650	480	129	215	102	14.91	12.77	9.79	2.14	3.28	1.76	0.00333549	-2.06058
F01.PB2054	1901	2109	1022	133	506	215	147.98	170.02	87.12	9.16	31.31	15.29	6.49883e-05	-2.56477
F01.PB20540	230	279	198	1273	1289	1728	4.71	5.91	4.36	22.72	21.13	32.02	1.37816e-05	2.69411
F01.PB2057	133	203	142	5044	3014	11434	5.89	9.31	6.82	196.14	106.69	460.81	0.00664122	5.47809
F01.PB20604	264	611	749	1837	1737	1859	5.3	12.66	16.12	32.11	27.9	33.75	0.00935594	1.81542
F01.PB20607	0	0	0	34	67	22	0	0	0	0.56	1.01	0.39	1.12264e-06
F01.PB20704	5	237	41	606	457	382	0.12	5.5	1.01	11.85	8.22	7.77	0.00512203	2.46273
F01.PB20744	0	5	19	137	87	159	0	0.11	0.41	2.32	1.35	2.79	6.49883e-05	4.06672
F01.PB20791	580	783	929	6	61	98	11.61	16.22	20	0.11	0.98	1.78	6.24427e-09	-3.76856
F01.PB20831	48	38	19	538	733	569	0.61	0.51	0.26	5.93	7.44	6.51	3.99005e-10	4.20578
F01.PB20832	4	17	37	234	156	239	0.1	0.39	0.88	4.42	2.72	4.7	5.43306e-05	3.51981
F01.PB20900	181	106	217	0	0	29	3.8	2.31	4.89	0	0	0.57	2.72742e-05	-3.98813
F01.PB20914	915	1171	611	3720	3660	4543	17.06	22.59	12.25	60.5	54.71	76.75	0.0034226	2.24229
F01.PB20962	5	6	1	54	72	77	0.11	0.13	0.02	1.02	1.25	1.51	0.000474768	4.17308
F01.PB20976	986	1881	1521	0	0	0	17.7	34.94	29.34	0	0	0	8.31536e-31
F01.PB210	1885	1283	1311	172	219	177	229.68	161.97	177.44	18.72	21.06	19.83	1.57461e-06	-2.9104
F01.PB21079	1148	1351	1432	7	666	0	22.29	27.14	29.87	0.12	10.38	0	5.84469e-05	-2.72066
F01.PB21217	469	321	267	1063	951	1596	9.31	6.6	5.71	18.4	15.13	28.69	0.00739585	1.87992
F01.PB21240	63	57	51	389	254	616	0.99	0.92	0.85	5.23	3.14	8.6	0.00909762	3.00233
F01.PB21268	434	0	59	3271	2370	3457	7.69	0	1.13	50.44	33.61	55.39	1.37123e-10	4.34179
F01.PB2128	425	494	444	1993	2127	1825	24.99	30.03	28.41	103.04	99.56	97.67	0.000902481	2.20119
F01.PB21284	188	19	128	2479	1503	2787	3.61	0.38	2.65	41.38	23.07	48.33	5.59719e-07	4.45522
F01.PB2132	5974	5976	4353	50826	55022	77731	311.73	322.83	246.72	2332.01	2291.08	3693.59	0.00797387	3.58577
F01.PB21326	668	818	732	64	435	0	14.38	18.21	16.94	1.2	7.52	0	0.00185941	-2.26594
F01.PB21351	254	220	86	26	30	0	4.57	4.1	1.66	0.42	0.45	0	0.00156062	-3.265
F01.PB21419	38	57	74	706	497	781	0.84	1.32	1.77	13.64	8.81	15.66	1.18566e-07	3.65196
F01.PB21483	4	1	0	64	43	66	0.09	0.04	0	1.25	0.78	1.35	4.48643e-05	5.26314
F01.PB2153	416	537	485	2558	2408	2734	19.67	26.31	24.88	106.19	90.88	117.58	0.000193795	2.50861
F01.PB2159	299	422	324	1252	1122	1445	21.14	30.9	25.03	78.18	63.13	93.28	0.00316437	1.96496
F01.PB21592	55	42	37	0	0	0	1.21	0.95	0.89	0	0	0	1.33314e-06
F01.PB21630	37	61	87	533	376	454	0.62	1.06	1.57	7.76	5.03	6.87	2.72742e-05	2.97337
F01.PB21639	801	592	598	199	230	87	13.79	10.56	11.07	3	3.18	1.36	0.00717137	-1.88803
F01.PB2165	745	841	742	3376	3023	3962	41.26	48.21	44.69	164.53	133.52	199.89	0.0023975	2.24937
F01.PB21672	21	0	0	56	457	364	0.38	0	0	0.85	6.3	5.67	0.00319676	5.41773
F01.PB2170	800	1067	1036	6985	5757	7332	57.68	79.59	81.59	444.38	329.87	482.19	0.00029864	2.88502
F01.PB2171	2199	2081	1902	8257	11709	16729	88.4	86.62	82.73	291.11	376.36	611.46	0.0043107	2.64608
F01.PB21712	69	18	24	0	0	0	1.42	0.39	0.55	0	0	0	0.00391208
F01.PB2172	2588	2512	1533	246	208	59	152.91	153.66	98.59	12.8	9.8	3.18	5.68557e-09	-3.60292
F01.PB21730	267	277	296	42	20	25	5.07	5.45	6.05	0.71	0.31	0.44	8.03597e-05	-3.14246
F01.PB21744	1371	946	865	10807	7141	11111	24.69	17.63	16.75	169.78	103.16	181.35	9.45297e-05	3.31131
F01.PB21755	77	122	6	517	1412	1127	1.59	2.6	0.14	9.31	23.34	21.07	1.18566e-07	3.95044
F01.PB21809	1756	1164	1524	7071	5131	8663	24.63	16.91	22.95	86.46	57.79	110.08	0.00673336	2.34043
F01.PB2185	4393	3776	1853	18	49	45	270.3	240.57	124.19	1.01	2.43	2.58	3.16601e-13	-6.43796
F01.PB21857	355	677	1183	3527	2888	4996	3.42	6.73	12.18	29.5	22.28	43.44	0.00100571	2.44766
F01.PB21880	3	10	4	129	131	216	0.32	1.1	0.47	12.21	11.02	21.06	8.00014e-07	4.90627
F01.PB21881	447	584	349	2367	2392	2905	41.54	56.11	35.63	194.84	175.95	246.7	0.000129678	2.56685
F01.PB2189	656	266	372	1833	1640	2244	24.19	10.17	14.83	59.22	48.38	75.17	0.000765901	2.24545
F01.PB21936	1425	1653	1165	659	0	173	115.87	139.23	103.83	47.46	0	12.89	0.000291751	-2.11567
F01.PB21937	68	130	101	774	642	970	6.56	12.99	10.73	66.32	49.08	85.72	8.57342e-07	3.09498
F01.PB21970	199	715	558	3438	2015	3312	21.16	78.74	65.56	325.38	169.49	322.99	0.000938833	2.68679
F01.PB21978	132	183	132	584	601	426	11.92	17.12	13.11	46.79	43.06	35.22	0.00822134	1.92722
F01.PB22007	765	898	895	3389	2859	3287	68.71	83.53	88.45	270.01	203.75	270.24	0.00885255	1.99162
F01.PB22012	117	99	98	1294	784	1494	14.89	13.06	13.88	147.37	78.71	174.98	3.44359e-05	3.63003
F01.PB22037	706	674	364	3575	4012	2414	226.84	224.65	138.55	1075.11	986.75	732.7	0.000190671	2.598
F01.PB2205	806	1684	896	0	0	6	31.68	68.48	38.09	0	0	0.23	8.49078e-15	-8.99607
F01.PB22068	224	260	264	1466	1570	1917	9.8	11.76	12.47	56.12	54.69	76.03	5.65445e-06	2.80809
F01.PB22110	630	702	470	61	308	70	42.07	48.54	34.25	3.59	16.38	4.27	0.00558409	-2.08618
F01.PB2213	470	717	606	3022	2137	3288	38.45	60.75	54.37	218.89	138.88	245.97	0.00090678	2.34387
F01.PB22198	1090	1295	593	67	219	65	41.01	50.45	24.14	2.21	6.61	2.22	1.12016e-05	-3.09594
F01.PB2221	44	80	52	454	248	467	2.88	5.39	3.72	25.91	12.78	27.55	0.00161158	2.85851
F01.PB22230	41	83	43	391	195	344	2.83	5.95	3.24	23.76	10.72	21.64	0.00823977	2.61215
F01.PB2224	4	30	37	4158	8237	9311	0.26	1.88	2.45	220.63	395.35	511.23	3.306e-20	8.28644
F01.PB22243	242	440	407	59	59	39	8.5	15.99	15.44	1.81	1.66	1.24	0.000356855	-2.72405
F01.PB22263	69	6	44	267	228	273	3.74	0.34	2.59	12.75	9.87	13.49	0.000858118	2.78616
F01.PB22321	85	102	86	532	469	601	6.7	8.33	7.43	37.1	29.38	43.3	0.00013027	2.64893
F01.PB2233	674	1026	1038	116	300	178	37.62	59.29	62.99	5.7	13.35	9.05	0.000884095	-2.19625
F01.PB22334	42	74	62	309	205	339	1.53	2.78	2.44	9.79	5.93	11.17	0.00450622	2.37131
F01.PB2235	182	186	113	855	599	803	13.06	13.83	8.82	53.99	34.05	52.42	0.000382013	2.34831
F01.PB22357	3	11	0	36	109	71	0.26	0.9	0	2.41	6.58	4.95	0.000621799	3.98664
F01.PB22365	79	83	39	380	270	499	5.99	6.52	3.24	25.49	16.28	34.58	0.000961141	2.64017
F01.PB22370	567	261	574	2618	1759	2469	41.21	19.65	45.57	167.92	101.61	163.74	0.000403349	2.39316
F01.PB22383	0	11	11	298	530	587	0	0.73	0.71	15.52	24.94	31.57	3.88772e-15	6.04239
F01.PB22403	721	570	415	51	85	32	38.59	31.58	24.13	2.4	3.63	1.56	1.37828e-06	-3.30706
F01.PB22426	1388	1343	1151	12	25	10	87.59	87.77	79.14	0.67	1.26	0.58	2.70062e-21	-6.35101
F01.PB22440	5778	7150	6107	276	750	316	325.44	416.9	374.03	13.69	33.69	16.27	4.58999e-07	-3.82706
F01.PB2245	1722	1004	1666	18	287	153	97.33	58.75	102.41	0.9	12.94	7.88	1.23284e-07	-3.30951
F01.PB22459	51	130	107	444	432	608	4.05	10.62	9.2	30.78	26.91	43.58	0.000553962	2.45061
F01.PB22497	10	18	11	148	89	162	0.64	1.19	0.77	8.35	4.54	9.45	0.000655334	3.47786
F01.PB22509	453	770	545	3217	2022	3160	25.34	44.63	33.17	158.3	90.19	161	0.000956831	2.36507
F01.PB22590	1542	1163	999	107	149	99	72.93	56.98	51.26	4.46	5.66	4.3	4.30856e-08	-3.32277
F01.PB22614	1779	1227	1481	429	282	536	80.7	57.63	72.85	17.12	10.22	22.14	0.00864223	-1.73049
F01.PB2266	12445	7572	8922	1404	1526	1196	713.74	449.61	556.66	70.89	69.78	62.55	0.00125103	-2.73338
F01.PB22701	2411	2484	3835	17844	15836	19244	120.42	128.42	207.84	783.01	631.22	874.75	0.00946181	2.68277
F01.PB22738	100	124	47	5	3	11	4.06	5.21	2.06	0.18	0.1	0.41	0.000876179	-3.69349
F01.PB22741	18	0	6	125	72	92	0.65	0	0.24	3.95	2.1	3.04	0.000797381	3.72367
F01.PB2276	950	2	0	2647	4248	5916	64.84	0.14	0	159.44	230.76	368.51	2.72467e-05	3.85984
F01.PB22762	671	586	562	70	75	41	44.57	40.31	40.73	4.1	3.97	2.49	1.3981e-06	-3.2195
F01.PB22772	194	280	265	951	865	929	11.87	17.77	17.7	51.26	42.18	51.82	0.00270161	1.97963
F01.PB22803	16	16	16	237	242	127	0.62	0.64	0.67	8.05	7.5	4.47	2.79076e-05	3.72866
F01.PB2282	920	566	536	0	15	8	58.7	37.39	37.33	0	0.76	0.47	5.93921e-18	-6.50814
F01.PB22861	28	80	35	853	1472	1058	1.03	3	1.38	26.97	42.46	34.69	6.07537e-14	4.61259
F01.PB22879	2097	1590	1847	372	294	182	157.36	123.56	151.64	24.67	17.54	12.48	2.41992e-05	-2.61371
F01.PB22905	833	1209	885	5229	3812	6312	63.73	95.79	74.12	353.75	231.85	441.24	0.00150211	2.50175
F01.PB22909	608	727	879	189	111	190	22.79	28.2	35.59	6.23	3.34	6.49	0.00147709	-2.0622
F01.PB22922	7	16	0	74	54	84	0.34	0.72	0	2.77	1.85	3.25	0.00530596	3.3424
F01.PB22937	124	90	111	778	639	1118	4.52	3.4	4.39	24.79	18.59	36.96	4.40661e-05	3.06705
F01.PB22943	158	187	138	818	786	1264	11.06	13.55	10.55	50.55	43.78	80.77	7.03324e-05	2.66872
F01.PB23004	17	134	68	488	695	438	0.8	6.43	3.43	19.82	25.68	18.47	1.37816e-05	2.93639
F01.PB23006	27	39	34	216	252	269	1.06	1.55	1.42	7.2	7.66	9.29	0.000424126	2.95554
F01.PB23058	42	67	49	384	329	543	2.71	4.47	3.44	21.82	16.89	31.92	1.992e-05	3.09241
F01.PB231	913	1430	899	4349	3778	5821	152.64	247.79	169.54	656.26	494.89	899.79	0.00594183	2.20805
F01.PB23120	0	0	0	446	451	635	0	0	0	19.99	18.37	29.47	3.73853e-25
F01.PB2314	3087	2906	3508	780	472	501	204.41	199.25	253.43	45.56	24.89	30.27	0.00066044	-2.3266
F01.PB23159	358	318	224	859	989	1154	21.92	20.16	14.94	46.34	48.25	64.42	0.00694012	1.82502
F01.PB23233	557	314	366	1152	1548	2203	24.86	14.52	17.7	45.08	55.12	89.33	0.00251451	2.06827
F01.PB23241	70	39	13	640	858	534	2.54	1.46	0.52	20.31	24.85	17.57	3.22904e-10	4.13687
F01.PB23291	177	270	283	825	618	1032	10.76	17.03	18.74	44.13	29.91	57.15	0.00656605	1.86247
F01.PB23300	25	31	13	278	270	297	0.9	1.15	0.5	8.74	7.76	9.69	4.06996e-06	3.7145
F01.PB23346	62	77	105	421	327	419	3.71	4.8	6.87	22.18	15.6	22.87	0.00194866	2.34961
F01.PB23362	95	281	384	0	0	0	3.89	11.93	17.05	0	0	0	8.00014e-07
F01.PB23407	22	18	17	149	110	182	0.7	0.6	0.61	4.13	2.8	5.23	0.00213293	3.06381
F01.PB23465	5	15	17	92	88	148	0.16	0.51	0.58	2.53	2.2	4.21	0.00247784	3.22916
F01.PB23538	591	1288	594	3950	9603	4442	20.5	46.2	22.25	119.83	266.15	139.79	0.000110448	2.87837
F01.PB2356	50	89	51	1437	1269	1809	3.48	6.42	3.91	88.03	70.12	114.58	5.00163e-14	4.67192
F01.PB23563	271	181	279	0	0	34	6.63	4.6	7.35	0	0	0.76	4.99597e-07	-4.29048
F01.PB23623	220	81	208	27	31	0	5.96	2.28	6.06	0.65	0.68	0	0.00391681	-3.09978
F01.PB23644	119	147	70	537	840	789	3.79	4.82	2.41	14.88	21.28	22.69	1.6791e-05	2.75652
F01.PB23649	432	437	730	118	140	107	15.16	15.87	27.62	3.62	3.93	3.41	0.0041213	-2.07656
F01.PB23655	90	85	58	761	544	626	2.82	2.76	1.98	20.82	13.62	17.77	1.46583e-06	3.16489
F01.PB23822	107	93	49	500	469	694	3.22	2.91	1.61	13.16	11.3	18.95	3.22124e-05	2.84768
F01.PB23837	372	473	528	2691	4146	2642	9.19	12.1	14.04	58.04	82.02	59.16	2.08359e-05	2.82752
F01.PB23861	62	224	33	674	572	350	1.84	6.85	1.06	17.37	13.5	9.38	0.00554526	2.42804
F01.PB23872	0	37	30	1387	365	1403	0	1.22	1.04	38.61	9.29	40.51	0.000832931	5.69973
F01.PB23882	67	57	7	398	477	447	1.79	1.57	0.21	9.24	10.17	10.77	1.5726e-06	3.43458
F01.PB23886	19	0	0	183	178	219	0.55	0	0	4.61	4.1	5.73	1.01287e-07	5.06217
F01.PB2389	131	561	181	1699	963	1806	4.97	21.93	7.41	56.22	29.08	61.98	0.00773411	2.48699
F01.PB23911	1714	1623	1632	332	452	237	54.6	53.53	56.08	9.26	11.52	6.85	0.000553015	-2.23303
F01.PB23925	3	6	14	394	2672	4099	0.08	0.18	0.4	8.82	54.78	95.14	0.00126812	8.29182
F01.PB23946	77	112	71	342	342	357	2.67	4.03	2.66	10.4	9.5	11.26	0.00935594	2.09007
F01.PB23986	19	18	11	281	292	531	0.59	0.59	0.37	7.58	7.21	14.85	5.18245e-06	4.62772
F01.PB24	907	1389	637	29001	36132	47324	126.32	200.39	99.15	3621.69	3959.38	6070.65	1.87169e-06	5.34839
F01.PB24025	360	213	443	0	15	135	9.71	5.96	12.88	0	0.34	3.32	0.00427157	-2.65791
F01.PB2404	150	121	90	435	375	524	10.27	8.58	6.73	26.29	20.44	32.74	0.00956334	1.99208
F01.PB2405	147	131	109	302	657	584	10.81	9.98	8.77	19.62	38.43	39.22	0.0043237	2.03905
F01.PB24051	43	61	58	1367	1044	1576	1.51	2.22	2.21	41.89	29.22	50.1	1.31732e-12	4.72292
F01.PB24167	50	83	31	345	236	322	1.45	2.47	0.98	8.69	5.46	8.41	0.00145856	2.58363
F01.PB24281	3912	1806	1619	157	466	36	93.6	44.72	41.7	3.3	8.94	0.79	0.00302038	-3.50763
F01.PB24296	174	204	161	808	819	1207	4.6	5.57	4.57	18.61	17.27	28.82	7.2957e-05	2.48761
F01.PB24336	27	51	26	163	274	384	0.94	1.83	0.98	4.96	7.62	12.15	0.000729806	3.05356
F01.PB24343	129	358	260	37	0	0	3.43	9.82	7.43	0.86	0.01	0	0.000108903	-4.0874
F01.PB24351	3716	3710	4865	2215	51	384	126.82	131.05	179.26	66.2	1.4	11.92	0.00489604	-1.99068
F01.PB2436	5	16	46	5325	6580	7564	0.35	1.02	2.97	277.36	310.23	407.78	2.4186e-22	8.22121
F01.PB24364	53	40	29	509	1556	629	1.68	1.31	0.99	14.13	39.51	18.12	3.94812e-05	4.46561
F01.PB24497	9	10	12	70	156	72	0.32	0.36	0.46	2.11	4.29	2.26	0.00236276	3.27263
F01.PB24573	83	166	122	389	605	474	2.1	4.33	3.33	8.58	12.23	10.87	0.00505277	2.03406
F01.PB24635	67	52	95	0	8	1	1.86	1.5	2.84	0	0.18	0.05	0.000187514	-4.71935
F01.PB24687	44	43	71	256	351	359	1.38	1.38	2.37	6.87	8.6	9.97	0.000592293	2.66638
F01.PB24704	10	11	2	92	65	110	0.33	0.37	0.09	2.49	1.63	3.1	0.00117416	3.67196
F01.PB24793	39	47	68	252	305	273	1.05	1.31	1.97	5.91	6.55	6.65	0.00234835	2.48828
F01.PB24833	330	559	815	38	68	42	7.49	13.09	19.85	0.75	1.25	0.88	0.000921852	-3.50495
F01.PB2484	180	285	215	2219	1757	2000	12.84	21.06	16.77	139.84	99.75	130.3	2.35322e-07	3.23511
F01.PB24841	15	21	39	224	131	158	0.48	0.7	1.32	6.08	3.26	4.44	0.00246204	2.87306
F01.PB24906	963	673	724	181	199	96	27.9	20.2	22.62	4.6	4.63	2.53	0.00057753	-2.2426
F01.PB24934	1812	903	1450	11123	7216	11045	46.38	23.93	39.98	248.78	147.98	256.45	0.000767679	2.93291
F01.PB24951	0	103	38	155	295	229	0	2.94	1.14	3.72	6.49	5.69	0.00866292	2.3079
F01.PB24956	486	429	367	83	48	88	14.8	13.53	12.07	2.21	1.19	2.43	0.000767679	-2.42272
F01.PB24995	12	37	0	148	100	181	0.32	1.03	0	3.41	2.11	4.32	0.00117779	3.27297
F01.PB24998	151	202	390	1069	1012	780	3.77	5.22	10.44	23.22	20.17	17.6	0.00188823	2.00752
F01.PB25067	51	72	51	324	477	634	1.41	2.06	1.51	7.76	10.47	15.76	7.66531e-06	3.117
F01.PB25089	2149	1333	1428	181	479	175	29.58	18.99	21.08	2.18	5.3	2.19	6.49883e-05	-2.55504
F01.PB2510	1878	2317	1739	17	59	30	115.77	147.89	116.79	0.92	2.9	1.69	1.17721e-18	-5.81013
F01.PB2528	2091	989	1361	185	121	69	108.2	52.98	76.48	8.42	5	3.25	2.97198e-06	-3.45589
F01.PB25291	24	55	152	1382	1812	815	0.51	1.19	3.38	24.99	30.09	15.3	5.27447e-11	4.13335
F01.PB25379	149	167	88	16	12	12	1.95	2.26	1.24	0.19	0.13	0.15	0.00143182	-3.22438
F01.PB25432	226	187	172	2	4	3	2.8	2.4	2.29	0.02	0.04	0.04	4.01751e-09	-5.98203
F01.PB25437	4911	4305	1982	1	1050	162	104.58	94.86	45.4	0.03	17.94	3.14	0.000315283	-3.31993
F01.PB2547	1050	1035	1210	183	316	175	59.56	60.78	74.65	9.14	14.29	9.05	0.000428852	-2.25811
F01.PB255	266	235	212	717	822	851	27.02	24.76	23.72	64.63	66.01	79.04	0.00758134	1.82471
F01.PB2560	750	472	463	79	37	34	38.24	24.91	25.63	3.54	1.51	1.58	5.06998e-07	-3.35137
F01.PB25645	30	17	15	468	425	886	0.66	0.39	0.36	8.94	7.45	17.57	2.32581e-05	4.95555
F01.PB2566	667	962	838	5296	4121	4094	41.57	62.1	56.92	290.94	204.63	232.72	0.000765392	2.55007
F01.PB2570	222	285	193	775	826	899	10.76	14.29	10.16	32.97	31.91	39.63	0.00416152	1.92247
F01.PB2573	423	487	355	1060	1440	1742	21.55	25.69	19.64	47.47	58.55	80.81	0.00730415	1.82137
F01.PB25731	268	212	180	606	656	921	5.54	4.54	4.01	10.93	10.87	17.25	0.00926092	1.81832
F01.PB25774	11	34	63	224	220	466	0.24	0.73	1.37	3.96	3.57	8.56	0.00941199	3.14785
F01.PB25782	9196	4807	5744	108	536	144	191.05	103.35	128.32	1.97	8.94	2.72	1.16684e-09	-4.69038
F01.PB258	78	77	83	940	757	1229	6.62	6.76	7.73	70.63	50.97	95.35	6.16298e-08	3.72174
F01.PB25843	338	230	227	27	62	15	6.09	4.29	4.39	0.42	0.9	0.24	0.000601994	-2.93477
F01.PB25890	222	362	579	0	0	0	4.35	7.31	12.15	0	0	0	2.52213e-10
F01.PB25960	4904	2269	2360	91	444	101	88.51	42.39	45.76	1.43	6.43	1.66	0.000131252	-3.94916
F01.PB26044	633	569	393	106	114	100	9.47	8.81	6.31	1.38	1.37	1.36	0.00150211	-2.23253
F01.PB26106	3	8	1	32	93	93	0.07	0.19	0.02	0.59	1.56	1.77	0.000300118	4.23668
F01.PB26166	939	3046	3144	15	7	11	17.96	60.3	64.63	0.26	0.11	0.21	1.37263e-07	-7.6355
F01.PB26241	1587	893	1145	55	98	37	30.8	17.94	23.89	0.93	1.53	0.65	7.12803e-12	-4.22809
F01.PB26307	0	5	8	251	303	627	0	0.1	0.16	3.99	4.43	10.34	1.3845e-05	6.56553
F01.PB26387	20	28	38	5	0	0	0.43	0.63	0.88	0.1	0	0	0.00242566	-3.86377
F01.PB26399	196	196	87	0	0	0	3.66	3.79	1.75	0	0	0	6.42974e-12
F01.PB26443	63	90	70	304	264	398	1.26	1.88	1.51	5.3	4.23	7.21	0.00656336	2.21424
F01.PB2647	2	2	4	51	309	447	0.22	0.16	0.33	3.45	18.71	31.1	0.00538163	6.67468
F01.PB26576	0	18	0	38	125	96	0	0.37	0	0.63	1.9	1.65	0.000543447	3.88677
F01.PB26673	143	103	124	13	10	3	3.07	2.28	2.86	0.25	0.17	0.06	0.000339011	-3.74217
F01.PB26718	73	53	70	1955	1105	1369	1.02	0.76	1.05	23.73	12.36	17.27	1.89055e-06	4.61684
F01.PB2684	755	1205	802	14131	10418	11067	53.75	88.89	62.44	888.5	590.14	719.38	1.15552e-05	3.79426
F01.PB2699	1173	1041	805	4	55	11	79.61	73.16	59.64	0.24	2.97	0.68	1.64693e-16	-5.51814
F01.PB27003	21	0	14	435	195	832	0.37	0	0.27	6.56	2.72	13.05	0.0051313	5.51919
F01.PB27055	3	4	0	298	164	189	0.08	0.11	0	5.87	2.97	3.88	5.69682e-08	6.69297
F01.PB27104	56	137	107	532	527	846	1.09	2.71	2.2	8.86	8.07	14.64	7.73964e-05	2.75535
F01.PB27131	24	56	82	291	194	258	0.56	1.36	2.05	5.91	3.61	5.43	0.00836242	2.28984
F01.PB27215	5	10	10	138	151	192	0.13	0.23	0.23	2.58	2.6	3.73	7.23037e-06	4.34088
F01.PB27339	116	91	427	457	1016	657	1.97	1.6	7.74	6.72	13.75	10.04	0.00873073	1.74027
F01.PB27347	191	137	218	0	0	55	5.1	3.78	6.27	0	0	1.33	0.000536026	-3.17754
F01.PB27371	0	73	41	480	268	383	0	1.28	0.74	7.02	3.6	5.82	0.000179137	3.4247
F01.PB2745	157	236	237	557	1177	786	8.69	13.47	14.24	27.04	51.78	39.49	0.00149133	2.02361
F01.PB2748	300	101	192	1146	1433	484	19.31	6.74	13.45	64.93	73.37	28.42	0.00783778	2.42029
F01.PB27496	10	10	11	193	229	320	0.17	0.17	0.19	2.65	2.9	4.57	5.69682e-08	4.66028
F01.PB275	2008	2259	2179	16694	14361	20087	194.65	226.82	232.73	1437.23	1102.89	1783.55	0.00176568	3.08478
F01.PB27527	0	2	1	69	64	200	0	0.07	0.04	1.44	1.22	4.33	0.00326892	6.89809
F01.PB276	681	120	902	2	17	12	60.95	11.17	88.72	0.2	1.27	1	0.00709509	-5.81291
F01.PB27667	715	496	373	13	62	21	12.68	9.1	7.11	0.21	0.89	0.35	1.4433e-08	-4.07179
F01.PB27673	25	9	5	104	97	185	0.45	0.18	0.1	1.63	1.4	3.01	0.000892829	3.43014
F01.PB27682	133	67	84	1541	4105	2549	2.7	1.42	1.84	27.27	66.73	46.85	3.93807e-12	4.87062
F01.PB27815	38	28	39	0	0	0	0.81	0.62	0.88	0	0	0	4.41187e-06
F01.PB27821	147	101	215	13	7	23	3.24	2.32	5.1	0.26	0.13	0.48	0.000640062	-3.31201
F01.PB27889	402	743	1094	5591	9215	6331	6.06	11.61	17.72	73.52	111.54	86.5	1.85505e-05	3.26611
F01.PB27890	0	0	0	159	50	52	0	0	0	2.15	0.63	0.73	0.00310432
F01.PB2791	260	100	146	14	17	9	18.22	7.27	11.18	0.9	0.97	0.58	0.000799073	-3.59636
F01.PB28054	479	460	310	70	129	71	9.02	8.96	6.27	1.16	1.96	1.22	0.00505277	-2.17077
F01.PB28092	0	0	0	288	45	219	0	0	0	4.55	0.66	3.59	0.000138485
F01.PB28188	319	264	261	23	6	18	6.5	5.57	5.72	0.41	0.1	0.33	6.40347e-07	-4.00314
F01.PB28207	66	53	65	0	0	0	1.3	1.08	1.38	0	0	0	1.92701e-07
F01.PB28282	1332	1723	2114	9150	15679	9883	18.76	25.1	31.95	112.31	177.23	126.07	0.00150098	2.77829
F01.PB28330	28	91	74	412	320	433	0.57	1.87	1.58	7.12	5.07	7.76	0.000311968	2.68868
F01.PB28401	79	75	78	553	358	352	1.36	1.34	1.45	8.29	4.93	5.48	0.00175258	2.55462
F01.PB28522	324	315	221	1368	987	1557	4.55	4.57	3.32	16.72	11.11	19.78	0.000368191	2.30177
F01.PB28601	19	13	6	91	90	154	0.42	0.31	0.16	1.78	1.61	3.11	0.00242566	3.25333
F01.PB28626	0	15	14	185	116	148	0	0.35	0.33	3.41	1.96	2.83	3.67856e-05	4.04805
F01.PB28682	16	799	549	2340	1718	2354	0.31	16	11.42	39.49	26.66	41.27	0.00051899	2.32742
F01.PB28742	133	67	107	6	15	0	2.54	1.32	2.19	0.12	0.24	0	0.00055573	-3.90988
F01.PB2876	170	215	202	1340	695	1576	10.82	14.16	14.01	75.02	35.14	91.27	0.00779979	2.74764
F01.PB28779	22	10	22	182	116	129	0.39	0.2	0.42	2.75	1.62	2.02	0.00208391	3.08979
F01.PB28790	31	57	28	478	530	1208	0.63	1.19	0.61	8.3	8.46	21.77	0.00438777	4.35945
F01.PB28904	224	175	115	1105	779	1108	2.02	1.63	1.11	8.64	5.62	9.01	2.1916e-05	2.66155
F01.PB28922	203	218	82	7	22	0	1.74	1.94	0.76	0.05	0.15	0	3.49765e-05	-4.16027
F01.PB28937	613	362	539	65	147	98	7.14	4.36	6.73	0.66	1.38	1.03	0.00205661	-2.26372
F01.PB28943	93	104	31	0	0	15	0.83	0.96	0.3	0	0	0.12	0.00225679	-3.76711
F01.PB28944	826	417	455	106	102	19	5.39	2.82	3.18	0.61	0.54	0.12	0.000289699	-2.82977
F01.PB28973	31	28	31	1	0	2	0.23	0.22	0.25	0.01	0	0.01	0.000477614	-4.72968
F01.PB28974	101	101	43	490	388	456	0.6	0.62	0.27	2.53	1.85	2.45	0.000474768	2.56014
F01.PB295	435	526	322	2364	2540	2809	42.72	53.53	34.84	206.16	197.47	252.63	5.31729e-05	2.67625
F01.PB2958	19	16	10	161	164	134	1.55	1.35	0.92	11.29	10.28	9.68	0.000428852	3.44008
F01.PB2960	2342	4335	3146	25826	18366	20577	173.05	331.69	254.23	1686.27	1079.21	1388.64	0.00940049	2.82614
F01.PB2997	26	14	39	790	1105	694	2.12	1.19	3.45	56.35	70.74	51.12	3.64953e-15	5.07141
F01.PB3088	7	14	5	91	68	82	0.51	1.05	0.4	5.82	3.92	5.42	0.00409684	3.3276
F01.PB3126	1531	1543	2567	78	62	69	86.57	90.29	157.82	3.92	2.81	3.58	3.60501e-09	-4.66788
F01.PB3132	1555	1756	1575	249	346	274	61.77	72.19	67.7	8.68	11	9.91	0.000110448	-2.43255
F01.PB3193	811	524	464	1553	3560	2595	41.79	27.98	25.97	70.35	146.31	121.67	0.00161158	2.13591
F01.PB3208	498	541	867	93	1	122	35.15	39.54	66.78	5.8	0.07	7.9	5.68526e-05	-2.96581
F01.PB3218	9	16	0	152	69	164	0.37	0.66	0	5.32	2.2	5.95	0.000746638	4.11091
F01.PB322	2636	4123	1490	180	111	57	223.28	361.7	138.6	13.51	7.46	4.42	2.4835e-05	-4.444
F01.PB3250	2201	1173	993	237	230	100	108.33	59.77	53.03	10.25	9.04	4.48	0.00112713	-2.86091
F01.PB3275	16	2	3	1347	581	974	0.64	0.08	0.14	45.57	17.95	34.19	1.18566e-07	7.27202
F01.PB3289	0	0	0	117	81	44	0	0	0	5.46	3.45	2.14	2.12356e-06
F01.PB329	0	80	0	795	1794	2254	0	8.39	0	71.31	143.3	208.39	1.18566e-07	5.99609
F01.PB3338	25	31	33	1315	2051	1149	1.45	1.89	2.12	66.77	94.33	60.39	4.16313e-19	5.70211
F01.PB3339	279	292	307	1177	1171	1398	19.86	21.53	23.88	74	66.33	90.87	0.000688924	2.17805
F01.PB335	32	113	35	1451	554	1452	2.91	10.63	3.5	116.95	39.92	120.77	0.000885741	4.41687
F01.PB3362	0	2	0	283	93	277	0	0.17	0	16.69	4.96	16.87	2.12356e-06	8.52604
F01.PB3367	268	295	298	1261	875	1391	13.29	15.19	16.04	54.95	34.66	62.79	0.00100571	2.1436
F01.PB345	221	350	255	1798	1394	2137	24.85	40.83	31.82	180.24	123.92	220.67	9.27981e-06	2.79528
F01.PB3452	406	316	245	8	46	105	21.31	17.19	14	0.38	1.94	5.04	0.00143182	-2.53444
F01.PB3473	194	160	215	837	567	687	12.47	10.66	15.05	47.27	28.96	40.16	0.00410777	1.98295
F01.PB3477	21	79	0	716	528	426	1.04	3.94	0	29.95	20.08	18.48	5.16389e-07	4.18997
F01.PB3479	218	414	322	28	35	15	11.2	22	17.98	1.28	1.47	0.7	6.40618e-06	-3.5628
F01.PB3495	530	234	408	46	117	83	29.22	13.35	24.49	2.24	5.15	4.18	0.00471249	-2.22977
F01.PB3549	197	310	85	661	764	565	7.7	12.55	3.6	22.63	23.83	20.06	0.00946139	1.83429
F01.PB3585	72	61	58	400	304	316	3.97	3.48	3.48	19.4	13.37	15.87	0.00126093	2.52073
F01.PB3589	43	34	15	586	425	757	3.3	2.7	1.26	39.79	25.94	53.12	9.83528e-08	4.39198
F01.PB3600	75	83	84	388	344	493	5.66	6.48	6.93	25.86	20.62	33.96	0.00109718	2.43443
F01.PB3616	345	361	222	1043	902	1342	16.35	17.72	11.44	43.45	34.15	57.9	0.00405524	1.93208
F01.PB367	1161	1039	640	31	57	31	96.51	89.52	58.39	2.3	3.8	2.42	1.05147e-12	-4.53559
F01.PB3676	415	354	251	113	25	46	23.34	20.6	15.32	5.6	1.16	2.4	0.00226394	-2.28914
F01.PB374	4	8	0	247	324	542	0.44	0.91	0	24.18	28.07	54.54	1.57936e-08	6.64782
F01.PB3756	198	190	202	25	28	4	12.63	12.56	14.09	1.41	1.47	0.26	0.00030116	-3.32369
F01.PB3840	261	269	287	1032	993	1063	17.34	18.55	20.85	60.51	52.53	64.45	0.00221003	2.00292
F01.PB387	654	1018	816	3613	3448	3813	58.15	93.75	79.74	284.87	243.24	310.29	0.00310239	2.21478
F01.PB3902	181	173	198	1085	1512	1475	12.07	11.92	14.44	63.69	80.1	89.52	1.0852e-06	2.94408
F01.PB391	3616	5794	4182	287	1815	380	393.78	653.65	503.75	27.84	156.32	37.98	0.00140072	-2.5205
F01.PB3910	109	80	43	1	1	4	8.36	6.32	3.59	0.07	0.06	0.28	2.26013e-05	-5.14572
F01.PB3943	710	487	399	49	34	36	26.31	18.68	15.98	1.59	1.01	1.21	1.18566e-07	-3.62968
F01.PB3966	234	412	237	1438	1285	2266	8.5	15.47	9.29	45.66	37.27	74.65	0.000894445	2.6028
F01.PB3978	630	868	637	63	275	73	28.54	40.66	31.26	2.51	9.97	3.03	0.00050044	-2.41779
F01.PB4057	168	231	184	662	514	903	12.68	18.06	15.2	44.18	30.85	62.28	0.00664395	1.94155
F01.PB4059	195	271	199	2027	1512	2154	11.43	16.41	12.68	104.37	70.49	114.81	2.91286e-07	3.20574
F01.PB4071	112	89	108	916	409	926	7.29	6	7.68	52.27	21.1	54.63	0.00741692	2.99952
F01.PB4121	230	86	110	519	556	459	10.12	3.94	5.26	20.04	19.54	18.35	0.00904786	1.9335
F01.PB4123	154	56	81	8	4	2	11.05	4.19	6.4	0.53	0.25	0.14	0.000577494	-4.24404
F01.PB4173	29	26	19	557	398	792	1.14	1.08	0.83	19.1	12.46	28.16	1.04686e-06	4.68115
F01.PB4286	36	43	52	2	3	1	2.36	2.92	3.72	0.12	0.16	0.06	0.000719863	-4.42224
F01.PB4293	26	55	55	266	214	332	1.25	2.76	2.91	11.27	8.25	14.59	0.00117779	2.67184
F01.PB4309	145	157	72	694	563	718	6.98	7.82	3.77	29.19	21.54	31.3	0.000173245	2.51379
F01.PB4314	853	1012	851	4577	3818	4962	43.32	53.2	46.91	204.31	154.75	229.42	0.00185941	2.39756
F01.PB4346	4	12	15	75	76	150	0.39	1.09	1.4	5.46	4.95	11.29	0.00270301	3.35903
F01.PB4355	0	286	0	5578	7941	5450	0	22	0	365.56	468.29	369.12	3.4851e-15	6.12944
F01.PB4408	566	666	667	2237	1929	2640	39.24	47.76	50.43	136.72	106.32	166.84	0.00709509	1.9364
F01.PB4420	1512	1854	1505	146	129	69	76.91	97.62	83.14	6.56	5.25	3.22	6.05568e-10	-3.74015
F01.PB4425	303	295	462	0	19	3	15.92	16.04	26.36	0	0.8	0.14	1.82478e-11	-5.72928
F01.PB4455	2	0	0	53	858	1776	0.14	0	0	3	43.29	102.53	0.00744884	10.4819
F01.PB4461	1236	1180	712	26	182	6	67.55	66.76	42.3	1.27	7.96	0.34	5.34407e-10	-3.96625
F01.PB4485	204	220	183	833	1411	1285	7.8	8.72	7.6	27.92	43.12	44.66	2.06944e-05	2.59359
F01.PB45	989	714	767	1881	4881	2956	93.96	70.34	80.24	158.67	367.55	257.3	0.00541311	1.99383
F01.PB4505	546	186	31	842	1081	751	23.99	8.46	1.5	32.43	37.9	29.99	0.00469749	1.902
F01.PB4519	0	5	7	285	98	364	0	0.4	0.53	16.94	5.26	22.37	0.000268878	6.07914
F01.PB4570	64	94	51	265	401	414	3.64	5.51	3.17	13.2	18.06	21.29	0.00143315	2.43806
F01.PB4574	346	334	288	1119	1386	1320	22.16	22.15	20.11	63.19	70.71	77.11	0.00146042	2.0554
F01.PB4597	30	0	3	80	214	64	1.16	0	0.16	2.67	6.49	2.21	0.00816775	3.45964
F01.PB4635	14	8	16	488	1177	759	0.58	0.34	0.72	17.83	39.18	28.74	1.67045e-18	6.00851
F01.PB4641	65	97	185	0	1	0	5.3	8.2	16.55	0	0.06	0	1.55856e-05	-8.63532
F01.PB465	1366	1320	840	4722	8236	7570	132.41	132.52	89.71	406.55	632.51	672.17	0.00117779	2.60104
F01.PB4701	457	403	356	1104	1996	895	19.63	17.92	16.59	41.6	68.51	34.97	0.00822549	1.74629
F01.PB4744	721	823	530	3263	2770	2382	56.94	67.29	45.9	227.84	173.73	171.89	0.0034232	2.11865
F01.PB4751	640	463	527	61	79	27	23.71	17.76	21.11	1.98	2.34	0.91	2.56823e-06	-3.23996
F01.PB4766	17184	12864	7246	1075	1063	298	1123.64	871	516.81	62.02	55.4	17.78	5.50249e-06	-3.85599
F01.PB4778	85	79	71	429	446	535	6.74	6.45	6.13	29.81	27.84	38.36	0.000170324	2.67269
F01.PB4792	112	106	34	643	592	905	7.48	7.3	2.48	37.61	31.25	54.72	7.06221e-07	3.20172
F01.PB4814	251	231	245	23	6	18	13.23	12.6	14.02	1.1	0.26	0.89	5.69915e-06	-3.79091
F01.PB4825	104	144	170	635	632	767	8.29	11.89	14.88	44.74	39.97	55.77	0.000360943	2.36177
F01.PB4837	954	1073	1119	149	276	261	54.4	63.34	69.41	7.48	12.56	13.59	0.000829708	-2.1517
F01.PB4887	0	0	0	123	435	227	0	0	0	7.47	23.89	14.26	1.83164e-11
F01.PB4963	240	213	161	860	1031	1119	9.98	9.16	7.24	31.32	34.22	42.26	0.000155871	2.37529
F01.PB4982	55	46	26	2	9	0	4.08	3.54	2.11	0.13	0.53	0	0.00670966	-3.60412
F01.PB499	1569	2413	2522	48761	32330	46642	145.78	232.18	257.86	4019.64	2380.94	3966.93	0.000186068	4.40144
F01.PB5010	1980	1182	1142	63	123	28	84.03	51.92	52.47	2.35	4.17	1.08	1.83164e-11	-4.31682
F01.PB5013	18	55	63	403	209	307	1.3	4	4.85	25.02	11.68	19.66	0.00343159	2.8678
F01.PB5050	4542	4205	3815	229	658	327	194.47	186.37	176.88	8.6	22.52	12.73	1.67993e-06	-3.36652
F01.PB5088	141	118	362	912	654	802	11.44	9.94	32.03	65.16	41.93	59.14	0.00242566	2.01269
F01.PB5098	4201	6191	6961	422	632	204	285.44	435.56	516.29	25.3	34.18	12.65	3.97312e-07	-3.76112
F01.PB5115	302	313	217	1755	1754	2164	15.96	17.12	12.46	81.56	73.95	104.14	5.28202e-06	2.8637
F01.PB512	37	58	62	539	400	655	3.91	6.34	7.23	50.66	33.42	63.44	7.06221e-07	3.44428
F01.PB5123	2581	1501	1731	25086	19582	23670	196.11	118.09	143.91	1684.58	1182.45	1642.52	0.000394586	3.66109
F01.PB513	119	106	119	546	416	517	12.61	11.66	13.92	51.42	34.82	50.19	0.00242617	2.20572
F01.PB5145	63	104	36	336	429	484	3.54	6.06	2.2	16.64	19.25	24.81	0.000215882	2.70722
F01.PB5162	165	196	116	9	18	11	10.01	12.32	7.67	0.48	0.87	0.61	0.000257326	-3.61266
F01.PB5177	273	327	320	1349	815	1482	13.86	17.16	17.62	60.1	32.95	68.36	0.00826412	2.10403
F01.PB5198	147	199	127	1453	1678	2954	5.94	8.32	5.55	51.49	54.21	108.53	0.000141322	3.77932
F01.PB520	4	3	0	79	63	117	0.41	0.32	0	7.25	5.14	11.07	7.23037e-06	5.34993
F01.PB5261	75	148	155	1035	640	1366	5.43	11.1	12.27	66.23	36.88	90.35	0.00117416	3.11854
F01.PB5279	22	3	27	294	308	297	1.05	0.17	1.42	12.1	11.54	12.68	1.44872e-07	4.17576
F01.PB5290	15407	11170	21023	151	680	693	845.61	634.69	1254.21	7.3	29.78	34.67	6.56638e-08	-4.9552
F01.PB53	1302	1633	1616	6866	7132	8669	121.14	157.37	165.44	566.88	526.07	738.43	0.00507602	2.39836
F01.PB5338	1867	2307	1040	29557	25314	9962	78.95	100.94	47.61	1096.03	855.17	382.95	0.00311619	3.72992
F01.PB535	2	6	7	767	180	700	0.22	0.69	0.87	76.31	15.88	71.73	0.000199092	6.92633
F01.PB5384	195	165	293	0	0	71	6.91	6.05	11.2	0	0	2.31	0.000377671	-3.07263
F01.PB5390	506	337	325	67	33	35	40.45	27.9	28.47	4.74	2.1	2.56	4.19059e-05	-2.97812
F01.PB5399	745	1300	467	41	28	14	32.94	59.51	22.4	1.59	1.01	0.56	3.49953e-05	-4.8055
F01.PB5407	114	124	115	518	661	388	4.68	5.28	5.15	18.68	21.73	14.5	0.00171243	2.20705
F01.PB5510	455	272	307	61	66	38	18.94	11.71	13.83	2.23	2.21	1.44	0.000923196	-2.57504
F01.PB5515	31	25	50	91	249	261	1.81	1.51	3.18	4.68	11.6	13.9	0.00642462	2.52629
F01.PB5526	90	81	80	530	939	581	5.78	5.39	5.6	30.02	48.05	34.05	1.53332e-06	3.06792
F01.PB5528	0	0	3	4142	607	5564	0	0	0.23	235.38	31.18	327.1	3.66952e-06	11.8522
F01.PB5535	110	103	82	1156	1271	1021	6.38	6.19	5.17	58.82	58.55	53.76	2.08963e-09	3.6254
F01.PB5559	29	29	34	225	192	161	1.11	1.15	1.39	7.36	5.72	5.46	0.00282672	2.73785
F01.PB5597	441	530	564	113	93	124	26.3	32.73	36.62	5.94	4.42	6.74	0.00284524	-2.12239
F01.PB5663	44	50	45	255	265	443	3.31	3.89	3.7	16.93	15.83	30.4	0.000251617	2.88479
F01.PB5722	87	82	80	477	504	674	3.38	3.3	3.38	16.26	15.68	23.83	3.44359e-05	2.81992
F01.PB5729	494	511	370	2245	2632	2645	28.9	30.94	23.61	115.63	122.72	140.98	0.000141677	2.53175
F01.PB579	77	52	32	175	327	234	7.13	4.99	3.26	14.38	24.01	19.84	0.00956195	2.2452
F01.PB5790	164	108	87	15	17	12	12.16	8.33	7.04	0.98	1.04	0.81	0.00559974	-2.94995
F01.PB588	2109	1879	1509	11	676	25	214.44	197.88	169.33	1.03	54.41	2.33	2.83186e-06	-3.0987
F01.PB5884	165	74	81	6	0	7	6.76	3.15	3.58	0.22	0	0.29	3.94812e-05	-4.41866
F01.PB5894	639	633	667	18	8	9	33.68	34.53	38.17	0.83	0.34	0.47	1.81915e-15	-5.65794
F01.PB590	1047	930	916	3644	4028	4421	270.12	248.84	274.4	867.03	803.08	1068.2	0.00554526	2.14464
F01.PB5914	66	112	112	1080	802	1473	4.25	7.42	7.86	60.83	40.79	85.8	8.2809e-06	3.63482
F01.PB594	265	296	89	30	31	18	24.37	28.2	9.04	2.49	2.31	1.55	0.00824011	-2.95018
F01.PB5962	1512	840	483	82	130	29	87.87	50.54	30.58	4.2	6.05	1.55	0.00513975	-3.51636
F01.PB6007	329	461	378	1080	1689	1165	23.78	34.47	29.84	68.89	96.99	76.82	0.00664395	1.79905
F01.PB6033	9	70	8	1635	1795	3804	0.36	2.86	0.35	56.52	56.58	136.33	5.37418e-06	6.49104
F01.PB6067	54	85	67	380	318	374	3.47	5.62	4.61	21.2	16.02	21.58	0.0013238	2.47546
F01.PB6097	81	14	75	295	537	182	5.26	1	5.27	16.77	27.57	10.74	0.00192751	2.58743
F01.PB610	405	454	414	1162	1516	1522	37.51	43.55	42.18	95.5	111.32	129.06	0.00828202	1.79048
F01.PB611	1348	1148	852	161	223	214	116.55	102.79	80.89	12.34	15.3	16.93	9.7043e-05	-2.41342
F01.PB6127	413	186	456	0	0	0	25.86	12.06	31.07	0	0	0	3.69539e-13
F01.PB6187	266	276	182	25	85	25	17.76	19.09	13.26	1.47	4.52	1.52	0.00774431	-2.4415
F01.PB6214	2519	1936	1252	187	243	91	146.77	116.81	79.42	9.61	11.3	4.86	3.58815e-08	-3.39487
F01.PB6216	96	111	84	990	473	801	4.44	5.33	4.22	40.05	17.39	33.55	0.00302118	3.09526
F01.PB6240	148	219	104	619	734	997	6.33	9.7	4.85	23.23	25.09	38.76	0.000190657	2.40947
F01.PB6248	22	21	37	125	360	227	1.47	1.49	2.73	7.39	19.08	13.84	0.000153179	3.15235
F01.PB625	1299	1677	1343	7568	7277	9845	115.36	154.23	131.09	595.89	512.69	800.09	0.00225093	2.60772
F01.PB6289	3	2	1	39	97	111	0.12	0.08	0.04	1.34	3.05	3.96	6.50142e-06	5.42493
F01.PB6301	22	266	233	730	801	473	1.23	15.1	13.85	35.15	34.94	23.6	0.0031218	1.99562
F01.PB6320	9	22	45	326	170	176	0.51	1.21	2.55	14.8	7.03	8.27	0.00913563	3.24213
F01.PB6364	57	0	138	607	1030	756	4.07	0	10.65	37.75	57.74	48.62	4.89829e-09	3.62703
F01.PB6396	703	872	512	36	133	82	53.85	69.17	42.93	2.44	8.1	5.74	4.3384e-06	-3.04806
F01.PB64	227	317	340	1803	1257	1800	19.36	28	31.82	135.87	84.93	140.1	5.36704e-05	2.56226
F01.PB6416	1575	918	742	171	135	53	97.19	58.65	49.88	9.3	6.64	2.98	7.45861e-05	-3.072
F01.PB6478	2042	2806	1858	883	102	66	130.03	184.94	128.99	49.56	5.19	3.87	4.71692e-05	-2.46039
F01.PB6486	234	323	86	853	701	1212	8.95	12.81	3.57	28.59	21.44	42.12	0.00338166	2.22704
F01.PB6517	284	305	275	992	998	1277	13.73	15.28	14.43	42.09	38.48	56.14	0.00219529	2.0077
F01.PB6518	2444	1795	1433	341	749	306	163.92	124.66	104.89	20.18	39.99	18.73	0.00363003	-2.00323
F01.PB6557	471	281	167	16	40	17	29.95	18.5	11.58	0.9	2.03	0.99	0.000951767	-3.63369
F01.PB6585	1784	2147	2042	17312	14514	19461	87.97	109.59	109.26	749.98	571.29	873.39	0.00107891	3.19896
F01.PB661	518	524	217	1523	1434	1334	48.78	51.1	22.56	127.3	107.07	115.09	0.00642462	1.87036
F01.PB6634	1516	1455	1174	6948	6196	8514	87.22	86.64	73.48	351.77	284.14	446.21	0.00329628	2.48585
F01.PB6652	3290	2636	1055	451	13	185	186.29	154.58	64.97	22.48	0.6	9.54	0.00169098	-3.19496
F01.PB6656	739	77	866	4591	3951	3422	48.61	5.25	62.11	266.22	206.81	205.27	3.97637e-05	2.90565
F01.PB6660	186	254	395	2487	1814	2420	8.69	12.27	19.95	101.7	67.47	102.53	1.10343e-06	3.10033
F01.PB6666	0	19	5	143	180	287	0	1.6	0.46	9.87	11.18	20.49	7.30104e-07	4.75597
F01.PB6696	1130	1656	1212	409	253	452	42.95	65.15	49.81	13.63	7.69	15.62	0.00828202	-1.72363
F01.PB6726	19	107	54	456	664	446	1.49	8.67	4.66	31.43	41.12	31.75	3.01704e-06	3.17113
F01.PB6728	291	267	63	652	565	841	11.14	10.55	2.61	21.84	17.27	29.18	0.00987749	1.85025
F01.PB6743	482	468	358	15	49	14	18.79	18.91	15.13	0.53	1.54	0.52	5.16462e-08	-4.08685
F01.PB6765	305	242	357	797	1462	681	10.99	9.01	13.89	25.1	42.07	22.26	0.00854944	1.7218
F01.PB6780	2390	1819	2508	997	101	588	135.72	106.93	154.93	49.84	4.59	30.45	0.00564225	-1.80667
F01.PB6784	314	306	269	787	1424	1392	11.88	11.99	11	26.1	43.1	47.87	0.0011118	2.07242
F01.PB6794	1684	1704	1234	380	455	257	76.67	80.31	60.89	15.19	16.55	10.65	0.00201892	-2.01502
F01.PB6817	1185	588	419	55	75	74	96.91	49.76	37.54	3.98	4.87	5.53	0.00595864	-3.34428
F01.PB683	140	259	181	850	886	1036	13.69	26.2	19.53	73.69	68.49	92.66	0.000218521	2.34101
F01.PB6830	20	34	24	136	156	162	0.75	1.31	0.97	4.45	4.66	5.5	0.0089454	2.61804
F01.PB6841	2404	1512	1652	159	245	96	108.42	70.59	80.74	6.3	8.83	3.94	2.67806e-08	-3.43818
F01.PB6861	0	175	102	1818	1423	1769	0	6.81	4.16	59.89	42.77	60.43	4.19183e-12	4.26933
F01.PB6867	257	291	275	1024	855	1145	17.81	20.88	20.81	62.64	47.16	72.43	0.00289499	1.97551
F01.PB6886	756	623	554	117	260	107	32.84	28.01	26.07	4.46	9.03	4.23	0.00587179	-1.98271
F01.PB689	307	296	497	6948	11648	10384	45.33	45.3	82.19	920.66	1349.92	1412.16	4.03565e-09	4.75885
F01.PB6897	1039	536	511	139	76	108	68.87	36.79	36.96	8.13	4.01	6.53	0.00140072	-2.55731
F01.PB690	29	75	50	253	231	252	2.45	6.55	4.63	18.91	15.47	19.44	0.00694012	2.34518
F01.PB6903	334	219	294	1308	1194	1317	12.51	8.49	11.9	42.93	35.77	44.83	0.000394586	2.26262
F01.PB6937	2787	1537	1926	194	202	101	107.87	61.58	80.62	6.58	6.25	3.55	6.6725e-09	-3.58019
F01.PB6944	48	96	72	921	666	1076	2.78	5.71	4.54	46.44	30.4	56.15	1.07474e-07	3.73096
F01.PB696	155	144	177	594	573	857	16.42	15.78	20.72	55.81	47.87	82.93	0.00123544	2.17743
F01.PB6969	280	325	294	1177	920	1208	16.05	19.3	18.35	59.36	42	63.02	0.00287595	1.98029
F01.PB7008	1433	1532	1759	7590	9027	9630	74.08	81.94	98.74	344.78	372.19	453.03	0.00311214	2.54447
F01.PB701	401	522	378	999	2810	1377	47.84	64.52	50.05	106.41	264.68	150.95	0.00622293	2.00062
F01.PB7016	716	727	491	40	98	24	25.67	26.97	19.02	1.27	2.82	0.78	1.20539e-07	-3.58031
F01.PB7023	1	3	4	421	173	470	0.06	0.14	0.18	13.89	5.2	16.05	7.6641e-07	7.17663
F01.PB7051	223	193	136	19	38	13	8.72	7.81	5.75	0.65	1.19	0.46	0.00199887	-2.95826
F01.PB7062	271	464	397	1502	1606	871	10.15	17.97	16.05	49.18	47.99	29.56	0.00461572	1.87795
F01.PB7067	208	549	263	1586	2059	2944	8.03	21.91	11	53.59	63.47	103.16	6.59248e-05	2.77412
F01.PB7073	7	11	12	118	71	119	0.37	0.53	0.61	4.86	2.66	5.08	0.00140072	3.47111
F01.PB7093	142	164	96	422	579	642	10.48	12.53	7.75	27.52	33.98	43.27	0.00298495	2.10796
F01.PB711	2774	2473	3830	282	392	130	249.14	230.04	378.14	22.46	27.93	10.69	1.33555e-07	-3.46653
F01.PB7111	911	697	653	118	143	43	38.49	30.48	29.88	4.4	4.84	1.66	9.91995e-06	-2.84085
F01.PB7117	145	300	333	630	1236	707	8.88	18.95	22.13	33.85	60.03	39.32	0.00799995	1.74245
F01.PB7143	244	297	165	958	1456	1069	15.32	19.27	11.32	52.91	72.68	61.08	0.000140637	2.36241
F01.PB7146	907	940	607	3446	2603	3565	73.42	78.8	53.87	246.69	167.23	263.6	0.00608876	2.08274
F01.PB7191	1030	1145	639	261	0	271	62.93	72.38	42.5	14.09	0	15.1	0.000206607	-2.19704
F01.PB7218	26	52	33	600	261	658	1.77	3.67	2.46	36.14	14.18	40.98	0.00127442	3.91324
F01.PB7239	52	74	52	407	324	526	4.04	5.96	4.43	27.99	20.02	37.37	5.70941e-05	2.92705
F01.PB7249	6	51	18	394	225	382	0.22	1.95	0.72	12.76	6.65	12.83	1.43264e-05	3.86463
F01.PB7281	446	444	42	6	4	0	19.51	20.11	1.99	0.23	0.14	0	0.00363003	-6.41773
F01.PB7323	220	153	195	599	851	1056	8.21	5.92	7.87	19.54	25.32	35.67	0.000588762	2.21095
F01.PB7354	272	374	439	2217	1280	2290	17.14	24.42	30.17	123.15	64.3	131.66	0.00226001	2.52888
F01.PB7400	20	33	35	158	251	314	1.33	2.21	2.5	8.94	12.8	18.34	0.000215882	3.09567
F01.PB7407	0	2	0	86	70	105	0	0.18	0	5.38	3.97	6.82	1.18566e-07	7.15473
F01.PB7410	548	724	599	40	67	31	20	27.36	23.66	1.29	1.96	1.04	3.74516e-08	-3.72863
F01.PB7428	229	333	356	957	911	1336	14.22	21.4	24.08	52.35	45.06	75.63	0.00464707	1.89017
F01.PB7454	15	0	0	22	64	61	1.04	0	0	1.36	3.55	3.88	0.00689824	3.36395
F01.PB7474	341	463	413	1736	1434	1607	20	28.11	26.36	89.64	67.04	85.89	0.00191949	2.06769
F01.PB7488	83	97	100	600	477	683	4.08	4.94	5.31	25.78	18.6	30.38	4.41651e-05	2.75144
F01.PB7490	447	233	212	42	82	45	19.96	10.79	10.27	1.68	2.93	1.85	0.00539179	-2.36182
F01.PB7510	85	91	20	277	425	236	3.07	3.39	0.8	8.69	12.14	7.67	0.0038772	2.32403
F01.PB7521	40	68	26	0	0	0	2.29	4.03	1.63	0	0	0	1.33314e-06
F01.PB7538	64	60	71	290	250	330	2.32	2.25	2.79	9.16	7.23	10.82	0.00696074	2.2511
F01.PB754	173	203	207	558	1037	920	14.96	18.17	19.63	42.75	71.09	72.75	0.000736969	2.15204
F01.PB7541	508	669	507	1787	1793	2036	31.01	42.28	33.71	96.12	87.22	113.32	0.00992042	1.82534
F01.PB7586	166	151	105	11	26	18	11.16	10.53	7.71	0.69	1.43	1.1	0.00515705	-2.9066
F01.PB762	11	20	40	38646	164	23214	1.44	2.8	5.95	4524.56	16.95	2794.1	0.00269963	9.95713
F01.PB7631	168	254	173	694	727	861	7.92	12.4	8.84	28.74	27.37	36.94	0.00247794	2.02615
F01.PB7677	0	5	17	168	112	99	0.05	0.37	1.18	9.49	5.72	5.78	4.51446e-05	4.16922
F01.PB7692	876	652	981	167	246	48	34.35	26.49	41.62	5.75	7.73	1.74	0.00019574	-2.42297
F01.PB77	7876	8020	5719	1675	1438	840	833.13	878.76	668.48	157.7	120.35	81.54	0.00406661	-2.35928
F01.PB7707	11	10	5	109	137	134	0.6	0.57	0.3	5.26	5.99	6.69	0.000123795	3.95298
F01.PB773	17	56	6	225	140	147	2.04	6.62	0.88	22.9	12.68	15.41	0.00341763	2.83114
F01.PB7801	71	131	81	563	458	755	2.69	5.16	3.32	18.65	13.85	25.92	4.34568e-05	2.7558
F01.PB7811	2296	1249	859	86	192	68	93.42	52.58	37.82	3.07	6.27	2.55	0.000942335	-3.64905
F01.PB7817	201	261	145	45	30	7	8.3	11.11	6.45	1.64	0.99	0.27	0.00199269	-2.77994
F01.PB7840	35	91	76	218	322	335	1.41	3.8	3.32	7.72	10.4	12.3	0.00853375	2.17081
F01.PB7914	156	213	146	1240	776	1228	11	15.58	11.26	77.02	43.47	78.86	0.000155228	2.77545
F01.PB7916	405	625	536	2822	1693	2769	19.46	31.09	27.93	119.12	64.96	121.09	0.00223342	2.33447
F01.PB7999	2369	2051	3679	262	229	198	91.27	81.8	153.26	8.88	7.08	6.93	2.88354e-06	-3.47787
F01.PB8000	58	70	105	487	377	596	2.2	2.75	4.3	16.18	11.43	20.54	9.47889e-05	2.74054
F01.PB8014	54	52	30	208	285	338	2.08	2.07	1.25	7.02	8.78	11.83	0.000978791	2.69253
F01.PB8037	4243	2438	1439	6	69	2	240.06	142.82	88.58	0.3	3.13	0.1	1.75756e-07	-6.83203
F01.PB8060	135	113	142	744	469	534	7.15	6.19	8.16	34.5	19.74	25.64	0.00267587	2.27375
F01.PB8094	302	224	162	30	54	43	11.56	8.88	6.71	1.01	1.65	1.5	0.00822134	-2.38343
F01.PB8098	98	138	118	793	516	639	3.63	5.25	4.7	25.53	15.16	21.32	0.000177457	2.57108
F01.PB8115	17	28	6	280	222	263	1.18	2.01	0.45	17.13	12.24	16.64	1.40405e-06	4.02622
F01.PB8166	84	181	94	401	435	626	3.4	7.58	4.1	14.2	14.04	22.96	0.00392281	2.11714
F01.PB8167	436	473	524	2831	2739	3637	31.44	35.32	41.32	180.32	157.12	239.47	4.49737e-05	2.77064
F01.PB8178	2	3	5	26	76	46	0.1	0.16	0.23	0.95	2.51	1.75	0.00141287	3.87907
F01.PB819	324	126	109	6	11	6	31.4	12.65	11.64	0.52	0.84	0.53	0.00540777	-4.55606
F01.PB8282	2742	2137	1903	435	832	443	104.33	84.17	78.3	14.52	25.33	15.35	0.00575095	-1.95467
F01.PB829	498	523	459	1441	2464	1750	41.73	45.39	42.2	106.83	163.78	133.94	0.00290947	1.97874
F01.PB831	33	37	32	474	358	487	2.7	3.09	2.85	33.66	22.86	35.71	1.21658e-07	3.79865
F01.PB8320	143	234	189	1448	987	1857	6.78	11.46	9.69	60.12	37.27	79.85	0.000210559	3.03503
F01.PB8327	1973	2529	1942	12055	10487	14776	73.12	97	77.78	391.45	310.87	497.61	0.00543663	2.63338
F01.PB8508	1038	917	1074	6355	6083	6828	64.5	59	72.71	348.01	301.16	386.89	0.000537133	2.75506
F01.PB8514	15	20	5	386	173	178	0.56	0.77	0.21	12.54	5.15	6	0.00799598	4.35763
F01.PB8515	400	434	315	1044	1086	1692	15.15	17	12.92	34.64	32.89	58.22	0.00745235	1.8297
F01.PB8526	648	393	407	125	37	76	35.88	22.53	24.5	6.09	1.63	3.83	0.000377671	-2.44161
F01.PB854	35	27	22	161	156	188	3.62	2.88	2.57	14.55	12.57	17.51	0.00558223	2.68406
F01.PB8620	48	37	38	297	356	376	1.77	1.4	1.49	9.45	10.35	12.42	3.49765e-05	3.1414
F01.PB8634	888	1280	1301	188	272	165	37.53	56	59.53	6.97	9.19	6.34	0.000105677	-2.42908
F01.PB8640	149	455	894	7826	6956	3696	5.45	17.2	35.26	250.11	202.98	122.51	2.71432e-05	3.67842
F01.PB867	113	187	165	613	564	693	12.41	21.28	20.06	60	49	69.87	0.00242566	2.09594
F01.PB8677	1269	475	1558	72	67	94	53.32	20.66	70.86	2.67	2.28	3.62	0.00307277	-3.74324
F01.PB8678	153	131	416	1099	932	1364	5.92	5.25	17.34	37.09	28.7	47.74	0.000171863	2.35163
F01.PB8682	23	49	22	249	314	496	1.39	3.06	1.44	13.22	15.09	27.26	3.97637e-05	3.58341
F01.PB8697	218	312	278	1141	1010	759	8.66	12.8	11.94	39.61	31.98	27.33	0.00348869	1.93263
F01.PB8765	169	228	326	0	0	0	6.25	8.71	13.03	0	0	0	1.81915e-15
F01.PB8769	356	319	232	870	1009	1244	28.75	26.65	20.56	62.05	64.62	91.63	0.00521562	1.8711
F01.PB8777	541	719	552	1838	2256	2458	34.49	47.43	38.36	103.19	114.4	142.76	0.0060467	1.92966
F01.PB8791	83	169	67	264	884	514	5.26	11.12	4.68	14.79	44.65	29.72	0.0058718	2.39227
F01.PB8827	550	430	630	2033	2778	2911	19.91	16.1	24.63	64.38	80.32	95.59	0.000590937	2.32332
F01.PB8834	125	160	110	1640	984	2885	8.48	11.23	8.16	97.9	53.02	178.11	0.00673316	3.93026
F01.PB8836	1084	739	589	118	223	178	65.98	46.57	39.05	6.33	10.82	9.88	0.000999368	-2.16537
F01.PB8838	787	442	331	61	60	26	52.34	30.46	24.06	3.57	3.19	1.58	0.00034283	-3.32306
F01.PB8907	83	100	53	8	8	11	2.99	3.73	2.07	0.25	0.23	0.36	0.0092609	-3.02817
F01.PB8934	2247	1541	1551	285	508	402	123.22	87.53	92.5	13.77	22.26	20.12	0.00137823	-2.11043
F01.PB8953	660	993	741	137	234	229	25.61	39.85	31.06	4.67	7.26	8.09	0.00395062	-1.94198
F01.PB8960	2343	1245	1411	337	165	240	96.01	52.82	62.57	12.13	5.42	8.96	3.44359e-05	-2.61571
F01.PB8977	5168	3975	4957	43337	26740	48898	413.65	329.55	434.81	3069.48	1700.44	3577.54	0.00985843	3.19405
F01.PB9029	1089	2171	2316	10525	6653	9417	54.74	112.97	126.37	464.86	266.87	430.86	0.00946139	2.35892
F01.PB9113	227	179	101	10	24	12	10.77	8.79	5.18	0.42	0.93	0.53	0.000428852	-3.43662
F01.PB9135	490	198	0	2578	2073	3682	26.32	11.06	0	121.8	88.82	180.11	5.18245e-06	3.74006
F01.PB9189	306	377	333	145	22	1	12.6	16.1	14.85	5.24	0.73	0.04	0.0011921	-2.39437
F01.PB9228	314	349	306	1441	2462	3906	11.39	13.11	12	45.81	71.46	128.78	0.00712857	3.08214
F01.PB924	1672	1741	2126	76	657	160	154.15	166.25	215.64	6.22	48.03	13.51	4.223e-05	-2.71216
F01.PB9301	10	11	9	95	78	60	0.38	0.43	0.35	2.96	2.22	1.94	0.00925601	3.05188
F01.PB933	105	82	102	1544	1761	1255	9.27	7.5	9.89	120.86	123.37	101.4	2.44555e-11	4.04651
F01.PB9360	223	189	131	10	35	28	12.71	11.17	8.17	0.5	1.6	1.49	0.00292316	-2.87096
F01.PB9366	417	726	569	1601	1984	2141	15.09	27.18	22.25	50.74	57.4	70.36	0.0098166	1.81299
F01.PB9376	2	13	8	52	106	59	0.1	0.58	0.39	1.91	3.53	2.22	0.00483919	3.25737
F01.PB938	381	462	261	2414	2373	2663	39.7	49.96	30.03	223.83	195.68	254.49	1.28937e-05	2.84972
F01.PB9425	218	271	309	1160	736	1086	16.08	20.69	24.86	75.42	43.09	72.99	0.00334865	2.01084
F01.PB9429	924	807	562	158	332	95	47.36	42.85	31.28	7.12	13.58	4.45	0.00505277	-1.95748
F01.PB944	0	0	0	5168	363	6540	0	0	0	382.5	24.14	499.89	1.67993e-06
F01.PB9453	185	361	392	1838	1516	1215	6.74	13.57	15.39	58.47	44.05	40.09	0.000195106	2.36612
F01.PB9476	5	12	19	146	111	127	0.25	0.54	0.89	5.47	3.77	4.91	0.000611324	3.49594
F01.PB9508	571	451	520	30	53	61	30.13	24.65	29.78	1.42	2.25	2.97	1.33356e-06	-3.36315
F01.PB9511	325	311	291	1144	982	1186	11.65	11.57	11.3	35.93	28.19	38.65	0.00374238	1.93433
F01.PB9517	6	12	6	60	89	89	0.27	0.48	0.29	2.04	2.76	3.15	0.00323204	3.37705
F01.PB9549	35	54	91	422	395	437	2.14	3.39	6.02	22.39	18.94	23.99	6.62428e-05	2.8714
F01.PB957	99	194	122	954	631	840	9.14	18.55	12.39	78.17	46.2	71.01	6.08733e-05	2.6604
F01.PB9577	99	110	84	365	349	443	5.64	6.48	5.2	18.29	15.84	22.98	0.00819068	2.07585
F01.PB9596	6	11	8	183	168	315	0.41	0.78	0.6	11.12	9.21	19.79	1.3981e-06	4.83488
F01.PB9614	1024	1245	1086	4819	4127	5381	67.59	85.09	78.2	280.59	216.92	324.06	0.00664395	2.19138
F01.PB9655	60	113	38	283	449	502	4.67	9.14	3.24	19.46	27.8	35.67	0.000360943	2.6224
F01.PB9662	1611	1443	1177	6669	4837	8510	108.99	101.08	86.95	398.13	260.5	525.39	0.00587462	2.35759
F01.PB9675	59	77	75	525	320	662	2.72	3.71	3.76	21.24	11.78	27.76	0.00137699	2.95347
F01.PB9746	1888	1298	853	220	391	182	99.38	70.71	48.78	10.2	16.43	8.73	0.000898786	-2.30727
F01.PB976	13	19	19	203	167	266	1.24	1.88	2	17.23	12.65	23.29	2.04932e-05	3.7376
F01.PB984	525	268	34	627	1545	1081	47.76	25.29	3.41	50.57	111.34	89.97	0.00261878	2.03045
F01.PB9903	123	258	108	547	768	579	8.35	18.13	8	32.76	41.49	35.86	0.00337345	2.0185
F01.PB991	2	31	34	11370	2673	8815	0.18	2.9	3.4	900.4	189.41	720.49	9.39978e-06	8.55813
F01.PB9940	471	346	631	0	0	228	34.84	26.52	51.03	0	0	15.42	0.0056326	-2.5368

## Sheet: Table S10
Table S9. Flowering-related DEGs identified in this study
Gene ID	COG class	COG class annotation	GO annotation	KEGG annotation	KEGG pathway	KOG class	KOG class annotation	Pfam annotation	eggNOG class	eggNOG class annotation	nr annotation	Swissprot annotation
F01.PB18415	--	--	Cellular Component: nucleoplasm (GO:0005654);; Biological Process: starch metabolic process (GO:0005982);; Biological Process: regulation of transcription, DNA-templated (GO:0006355);; Biological Process: response to cold (GO:0009409);; Biological Process: response to blue light (GO:0009637);; Biological Process: flower development (GO:0009908);; Biological Process: response to far red light (GO:…	K12124|0|mtr:MTR_1g098160|Protein GIGANTEA; K12124 GIGANTEA (A)	ko04712:Circadian rhythm - plant	--	--	--	S	Function unknown	LATE BLOOMER 1 [Pisum sativum]	Protein GIGANTEA OS=Arabidopsis thaliana OX=3702 GN=GI PE=1 SV=2
F01.PB20600	--	--	Cellular Component: nucleoplasm (GO:0005654);; Biological Process: starch metabolic process (GO:0005982);; Biological Process: regulation of transcription, DNA-templated (GO:0006355);; Biological Process: response to cold (GO:0009409);; Biological Process: response to blue light (GO:0009637);; Biological Process: flower development (GO:0009908);; Biological Process: response to far red light (GO:…	K12124|0|mtr:MTR_1g098160|Protein GIGANTEA; K12124 GIGANTEA (A)	ko04712:Circadian rhythm - plant	--	--	--	S	Function unknown	LATE BLOOMER 1 [Pisum sativum]	Protein GIGANTEA OS=Arabidopsis thaliana OX=3702 GN=GI PE=1 SV=2
F01.PB23531	--	--	Cellular Component: nucleoplasm (GO:0005654);; Biological Process: starch metabolic process (GO:0005982);; Biological Process: regulation of transcription, DNA-templated (GO:0006355);; Biological Process: response to cold (GO:0009409);; Biological Process: response to blue light (GO:0009637);; Biological Process: flower development (GO:0009908);; Biological Process: response to far red light (GO:…	K12124|0|mtr:MTR_1g098160|Protein GIGANTEA; K12124 GIGANTEA (A)	ko04712:Circadian rhythm - plant	--	--	--	S	Function unknown	LATE BLOOMER 1 [Pisum sativum]	Protein GIGANTEA OS=Arabidopsis thaliana OX=3702 GN=GI PE=1 SV=2
F01.PB17524	--	--	Cellular Component: nucleoplasm (GO:0005654);; Biological Process: starch metabolic process (GO:0005982);; Biological Process: regulation of transcription, DNA-templated (GO:0006355);; Biological Process: response to cold (GO:0009409);; Biological Process: response to blue light (GO:0009637);; Biological Process: flower development (GO:0009908);; Biological Process: response to far red light (GO:…	K12124|0|mtr:MTR_1g098160|Protein GIGANTEA; K12124 GIGANTEA (A)	ko04712:Circadian rhythm - plant	--	--	--	S	Function unknown	LATE BLOOMER 1 [Pisum sativum]	Protein GIGANTEA OS=Arabidopsis thaliana OX=3702 GN=GI PE=1 SV=2
F01.PB8014	--	--	--	--	--	--	--	Dof domain, zinc finger	S	Function unknown	dof zinc finger protein [Trifolium pratense]	Cyclic dof factor 3 OS=Arabidopsis thaliana OX=3702 GN=CDF3 PE=1 SV=2
F01.PB17729	[L]	Replication, recombination and repair	Molecular Function: DNA photolyase activity (GO:0003913);; Molecular Function: protein kinase activity (GO:0004672);; Molecular Function: ATP binding (GO:0005524);; Cellular Component: nucleus (GO:0005634);; Cellular Component: cytoplasm (GO:0005737);; Biological Process: DNA repair (GO:0006281);; Biological Process: response to water deprivation (GO:0009414);; Biological Process: detection of li…	K12118|0|mtr:MTR_5g063920|Cryptochrome; K12118 cryptochrome 1 (A)	ko04712:Circadian rhythm - plant	[LT]	--	FAD binding domain of DNA photolyase;; DNA photolyase;; Blue/Ultraviolet sensing protein C terminal	L	Replication, recombination and repair	cryptochrome 1 [Pisum sativum]	Cryptochrome-1 OS=Arabidopsis thaliana OX=3702 GN=CRY1 PE=1 SV=2
F01.PB17498	[L]	Replication, recombination and repair	Molecular Function: DNA photolyase activity (GO:0003913);; Molecular Function: protein kinase activity (GO:0004672);; Molecular Function: ATP binding (GO:0005524);; Cellular Component: nucleus (GO:0005634);; Cellular Component: cytoplasm (GO:0005737);; Biological Process: DNA repair (GO:0006281);; Biological Process: response to water deprivation (GO:0009414);; Biological Process: detection of li…	K12118|0|mtr:MTR_5g063920|Cryptochrome; K12118 cryptochrome 1 (A)	ko04712:Circadian rhythm - plant	[LT]	--	FAD binding domain of DNA photolyase;; DNA photolyase;; Blue/Ultraviolet sensing protein C terminal;; FAD binding domain of DNA photolyase	L	Replication, recombination and repair	cryptochrome 1 [Pisum sativum]	Cryptochrome-1 OS=Arabidopsis thaliana OX=3702 GN=CRY1 PE=1 SV=2
F01.PB21355	[T]	Signal transduction mechanisms	Molecular Function: phosphorelay sensor kinase activity (GO:0000155);; Biological Process: phosphorelay signal transduction system (GO:0000160);; Molecular Function: ATP binding (GO:0005524);; Cellular Component: cytoplasm (GO:0005737);; Biological Process: regulation of transcription, DNA-templated (GO:0006355);; Biological Process: circadian rhythm (GO:0007623);; Molecular Function: G-protein c…	K12120|0|mtr:MTR_1g085160|Phytochrome A; K12120 phytochrome A (A)	ko04712:Circadian rhythm - plant	--	--	Phytochrome region;; PAS fold;; GAF domain;; PAS fold;; PAS fold;; Histidine kinase-, DNA gyrase B-, and HSP90-like ATPase;; His Kinase A (phospho-acceptor) domain	T	Signal transduction mechanisms	RecName: Full=Phytochrome type A	Phytochrome A OS=Pisum sativum OX=3888 GN=PHYA PE=3 SV=1
F01.PB18449	[T]	Signal transduction mechanisms	Molecular Function: phosphorelay sensor kinase activity (GO:0000155);; Biological Process: phosphorelay signal transduction system (GO:0000160);; Molecular Function: ATP binding (GO:0005524);; Cellular Component: cytoplasm (GO:0005737);; Biological Process: regulation of transcription, DNA-templated (GO:0006355);; Biological Process: circadian rhythm (GO:0007623);; Molecular Function: G-protein c…	K12120|0|mtr:MTR_1g085160|Phytochrome A; K12120 phytochrome A (A)	ko04712:Circadian rhythm - plant	--	--	Phytochrome region;; PAS fold;; PAS domain;; Histidine kinase-, DNA gyrase B-, and HSP90-like ATPase;; PAS fold;; His Kinase A (phospho-acceptor) domain;; GAF domain	T	Signal transduction mechanisms	RecName: Full=Phytochrome type A	Phytochrome type A OS=Lathyrus sativus OX=3860 GN=PHYA PE=3 SV=1
F01.PB27085	[T]	Signal transduction mechanisms	Molecular Function: phosphorelay sensor kinase activity (GO:0000155);; Biological Process: phosphorelay signal transduction system (GO:0000160);; Molecular Function: ATP binding (GO:0005524);; Biological Process: regulation of transcription, DNA-templated (GO:0006355);; Biological Process: detection of visible light (GO:0009584);; Biological Process: red, far-red light phototransduction (GO:00095…	K12121|0|cam:101498651|phytochrome B-like; K12121 phytochrome B (A)	ko04712:Circadian rhythm - plant	--	--	Phytochrome region;; PAS fold;; PAS fold;; GAF domain;; PAS domain;; PAS fold;; His Kinase A (phospho-acceptor) domain;; PAS domain;; Histidine kinase-, DNA gyrase B-, and HSP90-like ATPase	T	Signal transduction mechanisms	phytochrome B, partial [Pisum sativum]	Phytochrome B OS=Solanum tuberosum OX=4113 GN=PHYB PE=3 SV=2
F01.PB24217	--	--	Molecular Function: DNA binding (GO:0003677);; Molecular Function: sequence-specific DNA binding transcription factor activity (GO:0003700);; Cellular Component: nucleus (GO:0005634);; Biological Process: regulation of transcription, DNA-templated (GO:0006355);;	K09284|1.75262e-169|mtr:MTR_5g016810|Transcription factor APETALA2; K09284 AP2-like factor, euAP2 lineage (A)	--	--	--	AP2 domain;; AP2 domain	K	Transcription	floral homeotic protein apetala 2-like [Trifolium pratense]	Floral homeotic protein APETALA 2 OS=Arabidopsis thaliana OX=3702 GN=AP2 PE=1 SV=1
F01.PB22368	--	--	Biological Process: protein import into nucleus, translocation (GO:0000060);; Molecular Function: DNA binding (GO:0003677);; Molecular Function: sequence-specific DNA binding transcription factor activity (GO:0003700);; Cellular Component: nucleus (GO:0005634);; Cellular Component: cytoplasm (GO:0005737);; Biological Process: regulation of transcription, DNA-templated (GO:0006355);; Molecular Fun…	--	--	[K]	Transcription	SRF-type transcription factor (DNA-binding and dimerisation domain);; K-box region	K	Transcription	SUPPRESSOR OF OVEREXPRESSION OF CONSTANS 1 a [Pisum sativum]	MADS-box protein SOC1 OS=Arabidopsis thaliana OX=3702 GN=SOC1 PE=1 SV=1
F01.PB2935	--	--	Biological Process: protein import into nucleus, translocation (GO:0000060);; Molecular Function: DNA binding (GO:0003677);; Molecular Function: sequence-specific DNA binding transcription factor activity (GO:0003700);; Cellular Component: nucleus (GO:0005634);; Cellular Component: cytoplasm (GO:0005737);; Biological Process: regulation of transcription, DNA-templated (GO:0006355);; Molecular Fun…	--	--	[K]	Transcription	SRF-type transcription factor (DNA-binding and dimerisation domain);; K-box region	K	Transcription	SUPPRESSOR OF OVEREXPRESSION OF CONSTANS 1 a [Pisum sativum]	MADS-box protein SOC1 OS=Arabidopsis thaliana OX=3702 GN=SOC1 PE=1 SV=1
F01.PB993	--	--	Molecular Function: DNA binding (GO:0003677);; Molecular Function: sequence-specific DNA binding transcription factor activity (GO:0003700);; Cellular Component: nucleus (GO:0005634);; Biological Process: regulation of transcription, DNA-templated (GO:0006355);; Molecular Function: protein dimerization activity (GO:0046983);;	--	--	[K]	Transcription	SRF-type transcription factor (DNA-binding and dimerisation domain)	K	Transcription	PREDICTED: MADS-box protein AGL24-like isoform X1 [Lupinus angustifolius]	MADS-box protein AGL24 OS=Arabidopsis thaliana OX=3702 GN=AGL24 PE=1 SV=1
F01.PB18381	--	--	Molecular Function: DNA binding (GO:0003677);; Cellular Component: nucleus (GO:0005634);;	--	--	--	--	SBP domain;; Ankyrin repeat;; Ankyrin repeat	S	Function unknown	squamosa promoter-binding-like protein 1-like [Trifolium pratense]	Squamosa promoter-binding-like protein 1 OS=Arabidopsis thaliana OX=3702 GN=SPL1 PE=1 SV=2
F01.PB19506	--	--	Molecular Function: DNA binding (GO:0003677);; Cellular Component: nucleus (GO:0005634);;	--	--	--	--	SBP domain;; Ankyrin repeat;; Ankyrin repeat	S	Function unknown	squamosa promoter-binding-like protein 1-like [Trifolium pratense]	Squamosa promoter-binding-like protein 1 OS=Arabidopsis thaliana OX=3702 GN=SPL1 PE=1 SV=2
F01.PB3388	--	--	Molecular Function: nucleotide binding (GO:0000166);; Biological Process: mRNA splicing, via spliceosome (GO:0000398);; Molecular Function: RNA binding (GO:0003723);;	K13207|1.16193e-36|mtr:MTR_7g109810|FCA-like protein; K13207 CUG-BP- and ETR3-like factor (A)	--	[A]	RNA processing and modification	WW domain	S	Function unknown	flowering time control FCA-like protein [Medicago truncatula]	Flowering time control protein FCA OS=Arabidopsis thaliana OX=3702 GN=FCA PE=1 SV=3
F01.PB23554	--	--	--	--	--	--	--	--	S	Function unknown	PREDICTED: VIN3-like protein 2 [Cicer arietinum]	VIN3-like protein 2 OS=Arabidopsis thaliana OX=3702 GN=VIL2 PE=1 SV=1
F01.PB27766	--	--	--	--	--	--	--	--	S	Function unknown	COP1-interacting-like protein [Medicago truncatula]	COP1-interacting protein 7 OS=Arabidopsis thaliana OX=3702 GN=CIP7 PE=1 SV=1
F01.PB17883	--	--	Biological Process: defense response (GO:0006952);;	--	--	--	--	--	S	Function unknown	TIR class disease resistance protein [Medicago truncatula]	COP1-interacting protein 7 OS=Arabidopsis thaliana OX=3702 GN=CIP7 PE=1 SV=1
F01.PB26374	--	--	--	--	--	--	--	--	S	Function unknown	hypothetical protein TSUD_100710 [Trifolium subterraneum]	COP1-interacting protein 7 OS=Arabidopsis thaliana OX=3702 GN=CIP7 PE=1 SV=1
F01.PB15515	--	--	Biological Process: defense response (GO:0006952);;	--	--	--	--	--	S	Function unknown	TIR class disease resistance protein [Medicago truncatula]	COP1-interacting protein 7 OS=Arabidopsis thaliana OX=3702 GN=CIP7 PE=1 SV=1
F01.PB28228	--	--	Biological Process: defense response (GO:0006952);;	--	--	--	--	--	S	Function unknown	TIR class disease resistance protein [Medicago truncatula]	COP1-interacting protein 7 OS=Arabidopsis thaliana OX=3702 GN=CIP7 PE=1 SV=1
F01.PB2843	--	--	Molecular Function: sequence-specific DNA binding transcription factor activity (GO:0003700);; Cellular Component: intracellular (GO:0005622);; Biological Process: regulation of transcription, DNA-templated (GO:0006355);; Molecular Function: zinc ion binding (GO:0008270);; Biological Process: cellular response to water deprivation (GO:0042631);;	--	--	[K]	Transcription	CCT motif;; B-box zinc finger	K	Transcription	hypothetical protein TSUD_201360 [Trifolium subterraneum]	Zinc finger protein CONSTANS-LIKE 5 OS=Arabidopsis thaliana OX=3702 GN=COL5 PE=2 SV=2
F01.PB10391	--	--	Cellular Component: intracellular (GO:0005622);; Molecular Function: zinc ion binding (GO:0008270);;	--	--	[K]	Transcription	CCT motif;; B-box zinc finger	K	Transcription	zinc finger constans-like protein [Medicago truncatula]	Zinc finger protein CONSTANS-LIKE 16 OS=Arabidopsis thaliana OX=3702 GN=COL16 PE=1 SV=2
F01.PB10612	--	--	Molecular Function: sequence-specific DNA binding transcription factor activity (GO:0003700);; Cellular Component: intracellular (GO:0005622);; Biological Process: regulation of transcription, DNA-templated (GO:0006355);; Molecular Function: zinc ion binding (GO:0008270);; Biological Process: cellular response to water deprivation (GO:0042631);;	--	--	[K]	Transcription	CCT motif;; B-box zinc finger	K	Transcription	hypothetical protein TSUD_201360 [Trifolium subterraneum]	Zinc finger protein CONSTANS-LIKE 5 OS=Arabidopsis thaliana OX=3702 GN=COL5 PE=2 SV=2
F01.PB23213	--	--	--	--	--	--	--	--	S	Function unknown	zinc finger constans-like protein [Medicago truncatula]	Putative zinc finger protein CONSTANS-LIKE 11 OS=Arabidopsis thaliana OX=3702 GN=COL11 PE=1 SV=2
F01.PB3943	--	--	Cellular Component: intracellular (GO:0005622);; Molecular Function: zinc ion binding (GO:0008270);;	--	--	--	--	CCT motif;; B-box zinc finger	S	Function unknown	B-box type zinc finger protein [Medicago truncatula]	Zinc finger protein CONSTANS-LIKE 9 OS=Arabidopsis thaliana OX=3702 GN=COL9 PE=1 SV=1
F01.PB6304	--	--	Cellular Component: intracellular (GO:0005622);; Molecular Function: zinc ion binding (GO:0008270);;	--	--	[K]	Transcription	CCT motif;; B-box zinc finger	K	Transcription	zinc finger constans-like protein [Medicago truncatula]	Zinc finger protein CONSTANS-LIKE 16 OS=Arabidopsis thaliana OX=3702 GN=COL16 PE=1 SV=2
F01.PB24134	--	--	--	--	--	--	--	Cold acclimation protein WCOR413	S	Function unknown	PREDICTED: cold-regulated 413 plasma membrane protein 1-like [Lupinus angustifolius]	Cold-regulated 413 plasma membrane protein 4 OS=Arabidopsis thaliana OX=3702 GN=At4g37220 PE=2 SV=2
F01.PB24497	--	--	--	--	--	--	--	Cold acclimation protein WCOR413	S	Function unknown	hypothetical protein TSUD_63530 [Trifolium subterraneum]	Cold-regulated 413 plasma membrane protein 1 OS=Arabidopsis thaliana OX=3702 GN=COR413PM1 PE=2 SV=1
F01.PB44	--	--	--	--	--	--	--	Cold acclimation protein WCOR413	S	Function unknown	hypothetical protein TSUD_63530 [Trifolium subterraneum]	Cold-regulated 413 plasma membrane protein 1 OS=Arabidopsis thaliana OX=3702 GN=COR413PM1 PE=2 SV=1
F01.PB9564	--	--	--	--	--	[LT]	--	DNA photolyase	S	Function unknown	PREDICTED: uncharacterized protein LOC101504892 isoform X1 [Cicer arietinum]	Blue-light photoreceptor PHR2 OS=Arabidopsis thaliana OX=3702 GN=PHR2 PE=2 SV=2
F01.PB14680	--	--	Molecular Function: core promoter binding (GO:0001047);; Molecular Function: ubiquitin-protein transferase activity (GO:0004842);; Molecular Function: signal transducer activity (GO:0004871);; Biological Process: regulation of transcription, DNA-templated (GO:0006355);; Biological Process: ubiquitin-dependent protein catabolic process (GO:0006511);; Biological Process: signal transduction (GO:000…	K12116|0|mtr:MTR_8g105590|Flavin-binding kelch repeat F-box; K12116 flavin-binding kelch repeat F-box protein 1 (A)	ko04712:Circadian rhythm - plant	--	--	Galactose oxidase, central domain;; Galactose oxidase, central domain;; Kelch motif;; Kelch motif;; Kelch motif;; Kelch motif;; F-box domain	O	Posttranslational modification, protein turnover, chaperones	putative LOV domain-containing protein [Lathyrus sativus]	Adagio protein 3 OS=Arabidopsis thaliana OX=3702 GN=ADO3 PE=1 SV=1
F01.PB10966	[G]	Carbohydrate transport and metabolism	Biological Process: maltose metabolic process (GO:0000023);; Biological Process: polysaccharide catabolic process (GO:0000272);; Molecular Function: glucose-6-phosphate isomerase activity (GO:0004347);; Cellular Component: cytosol (GO:0005829);; Biological Process: gluconeogenesis (GO:0006094);; Biological Process: glycolytic process (GO:0006096);; Cellular Component: chloroplast stroma (GO:00095…	K01810|0|cam:101497574|glucose-6-phosphate isomerase 1, chloroplastic-like; K01810 glucose-6-phosphate isomerase [EC:5.3.1.9] (A)	ko00010:Glycolysis / Gluconeogenesis;ko00030:Pentose phosphate pathway;ko00500:Starch and sucrose metabolism;ko00520:Amino sugar and nucleotide sugar metabolism;ko01200:Carbon metabolism	[G]	Carbohydrate transport and metabolism	Phosphoglucose isomerase	G	Carbohydrate transport and metabolism	glucose-6-phosphate isomerase [Medicago truncatula]	Glucose-6-phosphate isomerase 1, chloroplastic OS=Arabidopsis thaliana OX=3702 GN=PGI1 PE=1 SV=1
F01.PB10826	[T]	Signal transduction mechanisms	Molecular Function: core promoter binding (GO:0001047);; Molecular Function: ubiquitin-protein transferase activity (GO:0004842);; Molecular Function: signal transducer activity (GO:0004871);; Biological Process: regulation of transcription, DNA-templated (GO:0006355);; Biological Process: ubiquitin-dependent protein catabolic process (GO:0006511);; Biological Process: signal transduction (GO:000…	K12116|0|mtr:MTR_8g105590|Flavin-binding kelch repeat F-box; K12116 flavin-binding kelch repeat F-box protein 1 (A)	ko04712:Circadian rhythm - plant	--	--	Galactose oxidase, central domain;; Galactose oxidase, central domain;; Kelch motif;; Kelch motif;; PAS domain;; Kelch motif;; Kelch motif;; PAS fold;; F-box domain	O	Posttranslational modification, protein turnover, chaperones	putative LOV domain-containing protein [Lathyrus sativus]	Adagio protein 3 OS=Arabidopsis thaliana OX=3702 GN=ADO3 PE=1 SV=1
F01.PB10929	[O]	Posttranslational modification, protein turnover, chaperones	Biological Process: mitotic G2 phase (GO:0000085);; Biological Process: RNA methylation (GO:0001510);; Molecular Function: ATP binding (GO:0005524);; Cellular Component: cytosol (GO:0005829);; Biological Process: gluconeogenesis (GO:0006094);; Biological Process: protein folding (GO:0006457);; Biological Process: cytoskeleton organization (GO:0007010);; Biological Process: pyrimidine ribonucleoti…	K09500|0|cam:101509300|T-complex protein 1 subunit theta-like; K09500 T-complex protein 1 subunit theta (A)	--	[O]	Posttranslational modification, protein turnover, chaperones	TCP-1/cpn60 chaperonin family	O	Posttranslational modification, protein turnover, chaperones	hypothetical protein TSUD_15620 [Trifolium subterraneum]	T-complex protein 1 subunit theta OS=Arabidopsis thaliana OX=3702 GN=CCT8 PE=1 SV=1
F01.PB12117	--	--	Cellular Component: cytosol (GO:0005829);; Biological Process: purine nucleotide biosynthetic process (GO:0006164);; Biological Process: mRNA export from nucleus (GO:0006406);; Molecular Function: histone-arginine N-methyltransferase activity (GO:0008469);; Biological Process: embryo sac egg cell differentiation (GO:0009560);; Biological Process: photomorphogenesis (GO:0009640);; Biological Proce…	K02516|0|mtr:MTR_3g108640|Protein arginine N-methyltransferase; K02516 protein arginine N-methyltransferase 5 [EC:2.1.1.125] (A)	ko03013:RNA transport	[D]	Cell cycle control, cell division, chromosome partitioning	PRMT5 arginine-N-methyltransferase	S	Function unknown	arginine N-methyltransferase [Medicago truncatula]	Protein arginine N-methyltransferase 1.5 OS=Arabidopsis thaliana OX=3702 GN=PMRT15 PE=1 SV=2
F01.PB7489	--	--	Cellular Component: nucleus (GO:0005634);; Cellular Component: cytoplasm (GO:0005737);; Molecular Function: sequence-specific DNA binding (GO:0043565);; Biological Process: positive regulation of transcription, DNA-templated (GO:0045893);; Biological Process: positive regulation of long-day photoperiodism, flowering (GO:0048578);;	--	--	--	--	--	--	--	PREDICTED: transcription factor VOZ1 [Cicer arietinum]	Transcription factor VOZ1 OS=Arabidopsis thaliana OX=3702 GN=VOZ1 PE=1 SV=1
F01.PB7707	--	--	--	--	--	--	--	bZIP transcription factor;; Basic region leucine zipper	K	Transcription	hypothetical protein TSUD_83850 [Trifolium subterraneum]	bZIP transcription factor 12 OS=Oryza sativa subsp. japonica OX=39947 GN=BZIP12 PE=2 SV=1
F01.PB19988	--	--	Molecular Function: sequence-specific DNA binding transcription factor activity (GO:0003700);; Cellular Component: nucleus (GO:0005634);; Biological Process: negative regulation of cell proliferation (GO:0008285);; Biological Process: auxin-activated signaling pathway (GO:0009734);; Biological Process: response to abscisic acid (GO:0009737);; Biological Process: positive regulation of flower deve…	--	--	--	--	Auxin response factor;; AUX/IAA family;; B3 DNA binding domain	K	Transcription	auxin response factor 2-like protein [Trifolium pratense]	Auxin response factor 2 OS=Arabidopsis thaliana OX=3702 GN=ARF2 PE=1 SV=2
F01.PB21139	[Z]	Cytoskeleton	Biological Process: microtubule cytoskeleton organization (GO:0000226);; Biological Process: cytokinesis by cell plate formation (GO:0000911);; Molecular Function: microtubule motor activity (GO:0003777);; Molecular Function: ATP binding (GO:0005524);; Cellular Component: kinesin complex (GO:0005871);; Cellular Component: microtubule (GO:0005874);; Biological Process: DNA replication initiation (…	K10398|0|mtr:MTR_7g105030|125 kDa kinesin-related protein; K10398 kinesin family member 11 (A)	--	[Z]	Cytoskeleton	Kinesin motor domain	Z	Cytoskeleton	125 kDa kinesin-like protein [Medicago truncatula]	Kinesin-like protein KIN-5C OS=Nicotiana tabacum OX=4097 GN=KIN5C PE=1 SV=1
F01.PB22108	[P]	Inorganic ion transport and metabolism	Biological Process: MAPK cascade (GO:0000165);; Molecular Function: NADPH dehydrogenase activity (GO:0003959);; Molecular Function: ferredoxin-NADP+ reductase activity (GO:0004324);; Molecular Function: protein binding (GO:0005515);; Biological Process: pentose-phosphate shunt (GO:0006098);; Biological Process: rRNA processing (GO:0006364);; Biological Process: protein targeting to membrane (GO:0…	K02641|2.85616e-151|cam:101503587|ferredoxin--NADP reductase, leaf isozyme, chloroplastic-like; K02641 ferredoxin--NADP+ reductase [EC:1.18.1.2] (A)	ko00195:Photosynthesis	[C]	Energy production and conversion	Oxidoreductase FAD-binding domain;; FAD binding domain;; Oxidoreductase NAD-binding domain;; Oxidoreductase NAD-binding domain	P	Inorganic ion transport and metabolism	Ferredoxin [Zea mays]	Ferredoxin--NADP reductase, chloroplastic OS=Vicia faba OX=3906 GN=PETH PE=2 SV=1
F01.PB23062	--	--	Biological Process: MAPK cascade (GO:0000165);; Molecular Function: ATP binding (GO:0005524);; Cellular Component: cell wall (GO:0005618);; Cellular Component: nucleus (GO:0005634);; Biological Process: protein targeting to membrane (GO:0006612);; Biological Process: response to cold (GO:0009409);; Cellular Component: chloroplast thylakoid membrane (GO:0009535);; Biological Process: detection of …	--	--	[O]	Posttranslational modification, protein turnover, chaperones	ATPase family associated with various cellular activities (AAA);; Torsin	O	Posttranslational modification, protein turnover, chaperones	ribulose bisphosphate carboxylase/oxygenase activase [Medicago truncatula]	Ribulose bisphosphate carboxylase/oxygenase activase, chloroplastic OS=Arabidopsis thaliana OX=3702 GN=RCA PE=1 SV=2
F01.PB23686	[E]	Amino acid transport and metabolism	Biological Process: alcohol metabolic process (GO:0006066);; Biological Process: response to cold (GO:0009409);; Cellular Component: integral component of membrane (GO:0016021);; Molecular Function: long-chain-alcohol oxidase activity (GO:0046577);; Molecular Function: flavin adenine dinucleotide binding (GO:0050660);; Biological Process: oxidation-reduction process (GO:0055114);;	K17756|0|mtr:MTR_4g080890|Annotation was added to scaffolds in November 2011~Long chain fatty alcohol oxidase FAO1; K17756 long-chain-alcohol oxidase [EC:1.1.3.20] (A)	--	--	--	GMC oxidoreductase;; FAD dependent oxidoreductase;; NAD(P)-binding Rossmann-like domain;; FAD binding domain;; GMC oxidoreductase	E	Amino acid transport and metabolism	long-chain-alcohol oxidase FAO1, partial [Medicago truncatula]	Long-chain-alcohol oxidase FAO1 OS=Lotus japonicus OX=34305 GN=FAO1 PE=1 SV=1
F01.PB24193	[H]	Coenzyme transport and metabolism	Biological Process: maltose metabolic process (GO:0000023);; Cellular Component: mitochondrion (GO:0005739);; Biological Process: cellular response to DNA damage stimulus (GO:0006974);; Molecular Function: zinc ion binding (GO:0008270);; Biological Process: thiamine biosynthetic process (GO:0009228);; Biological Process: response to cold (GO:0009409);; Cellular Component: chloroplast stroma (GO:0…	K03146|1.87394e-17|cam:101507074|thiamine thiazole synthase 2, chloroplastic-like; K03146 thiamine thiazole synthase (A)	ko00730:Thiamine metabolism	[R]	General function prediction only	Thi4 family	H	Coenzyme transport and metabolism	thiamine thiazole synthase 2 chloroplastic-like, partial [Trifolium pratense]	Thiamine thiazole synthase, chloroplastic OS=Arabidopsis thaliana OX=3702 GN=THI1 PE=1 SV=1
F01.PB7629	[Z]	Cytoskeleton	Biological Process: polysaccharide biosynthetic process (GO:0000271);; Molecular Function: GTPase activity (GO:0003924);; Molecular Function: structural constituent of cytoskeleton (GO:0005200);; Molecular Function: GTP binding (GO:0005525);; Cellular Component: cytoplasm (GO:0005737);; Cellular Component: microtubule (GO:0005874);; Cellular Component: plasma membrane (GO:0005886);; Biological Pr…	K07375|0|mtr:MTR_7g089120|Tubulin beta chain; K07375 tubulin beta (A)	ko04145:Phagosome	[Z]	Cytoskeleton	Tubulin/FtsZ family, GTPase domain;; Tubulin C-terminal domain	Z	Cytoskeleton	tubulin beta chain, partial [Trifolium pratense]	Tubulin beta-6 chain OS=Arabidopsis thaliana OX=3702 GN=TUBB6 PE=2 SV=1
F01.PB8699	[Z]	Cytoskeleton	Biological Process: polysaccharide biosynthetic process (GO:0000271);; Molecular Function: GTPase activity (GO:0003924);; Molecular Function: structural constituent of cytoskeleton (GO:0005200);; Molecular Function: GTP binding (GO:0005525);; Cellular Component: cytoplasm (GO:0005737);; Cellular Component: microtubule (GO:0005874);; Cellular Component: plasma membrane (GO:0005886);; Biological Pr…	K07375|0|mtr:MTR_7g089120|Tubulin beta chain; K07375 tubulin beta (A)	ko04145:Phagosome	[Z]	Cytoskeleton	Tubulin/FtsZ family, GTPase domain;; Tubulin C-terminal domain	Z	Cytoskeleton	tubulin beta chain, partial [Trifolium pratense]	Tubulin beta-6 chain OS=Arabidopsis thaliana OX=3702 GN=TUBB6 PE=2 SV=1
F01.PB9162	[H]	Coenzyme transport and metabolism	Molecular Function: methionine adenosyltransferase activity (GO:0004478);; Molecular Function: ATP binding (GO:0005524);; Cellular Component: cell wall (GO:0005618);; Cellular Component: nucleolus (GO:0005730);; Cellular Component: cytoplasm (GO:0005737);; Cellular Component: plasma membrane (GO:0005886);; Biological Process: methionine metabolic process (GO:0006555);; Biological Process: S-adeno…	K00789|0|mtr:MTR_7g110310|S-adenosylmethionine synthetase; K00789 S-adenosylmethionine synthetase [EC:2.5.1.6] (A)	ko00270:Cysteine and methionine metabolism;ko01230:Biosynthesis of amino acids	[H]	Coenzyme transport and metabolism	S-adenosylmethionine synthetase, C-terminal domain;; S-adenosylmethionine synthetase, central domain;; S-adenosylmethionine synthetase, N-terminal domain	H	Coenzyme transport and metabolism	S-adenosylmethionine synthase-like protein [Medicago truncatula]	S-adenosylmethionine synthase OS=Medicago truncatula OX=3880 GN=METK PE=3 SV=1
F01.PB4310	--	--	Cellular Component: endoplasmic reticulum (GO:0005783);; Biological Process: fatty acid biosynthetic process (GO:0006633);; Biological Process: response to cold (GO:0009409);; Biological Process: response to light stimulus (GO:0009416);; Cellular Component: membrane (GO:0016020);; Molecular Function: transferase activity, transferring acyl groups other than amino-acyl groups (GO:0016747);;	--	--	--	--	FAE1/Type III polyketide synthase-like protein;; 3-Oxoacyl-[acyl-carrier-protein (ACP)] synthase III C terminal;; Chalcone and stilbene synthases, C-terminal domain;; FAE1/Type III polyketide synthase-like protein	Q	Secondary metabolites biosynthesis, transport and catabolism	PREDICTED: 3-ketoacyl-CoA synthase 3-like [Cicer arietinum]	3-ketoacyl-CoA synthase 12 OS=Arabidopsis thaliana OX=3702 GN=KCS12 PE=2 SV=1
